# Supplementary material for: Trends in perioperative practices of high-risk surgical patients over a 10-year interval
Source: PLoS One. 2023 Sep 19;18(9):e0286385. doi: 10.1371/journal.pone.0286385 (PMC10508595; doi:10.1371/journal.pone.0286385)
Supplement: S1 Data — (XLS) [file pone.0286385.s001.xls]

## Sheet: Sheet1
Record_id	Groupo	SAPS	Age	Gender	Comorbidity	Hypertention	Diabets	Smoker	Etilismo	Insufienciacardiaca.NYHA3ou4	Inscoronariana	AVC.Comecaraqui.AVCnaofoiinserido	Insrenalcronica	Anemia.Hblt10gdl	Neoplasia	DPOC	Outras_comorb	Numerodecomorbidade	ASA	Tipodecirurgia	Cirurgiarealizada_Neurocirurgia	Cirurgiarealizada_cabeçaepescoco	Cirurgiarealizada_toracica	Cirurgiarealizada_abdominal	Cirurgiarealizada_vascular	Cirurgiarealizada_ortopedica	Cirurgiarealizada_urologia	Cirurgiarealizada_ginecologica	cirurgiasoutras	duracaoanestesiaminutos	concentradohemaceasintra	unidade_CH_intraop	volTOTALintra	intercorrenciasintraoperatorio	Coloides	Cristaloides	Diurese_POI	BHintra	ADM_temperatura	ADM_Usodeventilaçãomecânicainvasiva	Sofaadm	DVA_POI	lactato_Admi	Creatinina_POI	Complicacaoposoptotal	ComplicaçõesNeuro_total	complicationresp_total	complicationcardio_total	INFECtion_total
3.11	0	45	90	1	1	1	0	0	0	0	0	0	0	0	0	0	0	2	2	2	0	0	0	0	0	1	0	0	0	210	1	1	2500	0		2500	850	2100	35.6	0	3	0	1	1.69	1	1	0	0	0
3.2	0	40	67	0	1	0	0	0	0	0	0	0	0	0	1	0	0	1	2	3	0	0	1	0	0	0	0	0	0	180	0		1300	0		1300	2280		35.2	0	1	0	1.4	0.83	1	0	0	0	0
3.24	0	31	67	0	1	0	0	0	0	0	0	0	0	0	1	0	0	1	2	3	0	0	0	0	0	0	0	1	0	360	1	2	11650	1	150	11500	580	11450	35.1	0	4	1	3.6	0.84	1	0	0	1	0
3.26	0	34	58	1	1	1	1	0	0	0	0	0	0	0	1	0	0	3	2	3	0	0	0	1	0	0	0	0	0	960	1	3	13000	1	1000	12000	4280	10160	36.6	0	8	1	5.8	0.78	0	0	0	0	0
3.4	0	36	51	0	1	0	0	0	0	0	0	0	0	0	1	0	0	1	2	2	0	0	0	1	0	0	0	0	0	69	0		500	0		500			37	0	0	0	0.8		0	0	0	0	0
3.6	0	46	67	0	1	0	0	0	0	0	0	0	0	0	1	0	0	1	1	3	0	0	0	1	0	0	1	1	0	276	1	3	4550	1	50	4500	1020	4100	35.2	1	5	1	0.77	0.62	1	0	0	1	0
6.16	0	79	87	1	1	0	0	0	0	0	0	0	0	0	0	0	0	1	2	2	0	0	0	1	0	0	0	0	0	165	0		2000	0		2000	100	1900	37	1	7	0	3.3	1.11	1	0	1	1	0
6.5	0	69	21	1	0	0	0	0	0	0	0	0	0	0	0	0	0	0	4	2	0	0	0	0	1	0	0	0	0	225	1	2	2000	0		2000	75	2000	37.4	1	12	1	1.8	2.9	1	0	0	1	0
10.1	0	58	72	0	1	1	1	0	0	0	0	0	0	0	1	1	0	4	2	2	0	1	0	0	0	0	0	0	0	60	1		2000	0		2000	625	1700		1	5	0	1.2	0.81	0	0	0	0	0
10.1	0	41	65	1	1	0	0	1	0	0	1	0	0	0	1	0	1	4	2	3	0	0	0	0	0	0	0	0	0	240	0		2500	0		2500	900			0	3	0	1.78	0.79	0	0	0	0	0
10.11	0	42	60	0	1	0	0	0	0	0	0	0	0	0	0	0	1	1	2	3	0	0	1	0	0	0	0	0	0	360	0		2000	0		2000	600			0	1	0	2	0.69	0	0	0	0	0
10.12	0	43	72	0	1	1	0	0	0	0	0	0	0	0	1	0	0	3	2	3	0	0	0	1	0	0	0	0	0	390	0		5000	0	1500	3500	800			0	1	0	1.11	0.91	0	0	0	0	0
10.13	0	50	75		1	0	0	1	0	0	0	0	0	0	0	1	0	2	2	3	0	0	1	0	0	0	0	0	0	420	0		2500	0		2500	830	1000		0	1	0	2.67	0.99	1	0	1	0	0
10.14	0	38	20	1	1	0	0	0	0	0	0	0	0	0	1	0	0	2	2	3	0	0	0	0	0	1	0	0	0	300	1	1	3000	0		3000				0	1	0	4.22	0.72	0	0	0	0	0
10.15	0	49	51	0	1	1	0	0	0	0	0	0	0	0	1	0	0	3	2	3	0	0	0	1	0	0	0	0	0	480	1	3	6000	0	1000	5000				0	2	0	5.56	0.68	0	0	0	0	0
10.16	0	72	60	1	1	1	0	0	0	0	0	0	1	0	1	0	0	4	4	2	0	0	0	0	0	0	1	0	0	120	1	1	1500	0		1500	0			1	4	0	1.11	11.43	1	0	0	1	0
10.17	0	39	60	1	1	1	0	0	0	0	0	0	0	0	0	0	0	1	2	3	0	0	1	0	0	0	0	0	0	180	0		1000	0		1000	900			0	1	0	1.11	0.92	1	0	0	1	0
10.19	0	53	65	0	1	1	0	0	0	0	0	0	0	0	1	0	0	2	2	3	0	0	0	0	0	0	0	0	0	360	0		2000	0		2000				0	0	0	3.56	1.03	0	0	0	0	0
10.2	0	42	59		1	0	1	0	0	0	0	0	0	0	1	0	1	3	2	2	0	0	0	0	0	0	0	0	0	120	0			0			1600		37.2	0	0	0		0.69	0	0	0	0	0
10.2	0	66	71	1	1	0	0	0	0	0	0	0	1	0	1	0	0	2	3	2	1	0	0	0	0	0	0	0	0	240	1	1	2000	0		2000		900		0	3	0	1.89	2.06	0	0	0	0	0
10.21	0	41	66	0	1	1	0	0	0	0	1	0	0	0	1	0	0	4	3	3	0	0	1	0	0	0	0	0	0	240	0		2000	0		2000				0	1	0	1.56	0.87	0	0	0	0	0
10.22	0	41	67	1	1	1	0	0	0	0	0	0	0	0	1	0	0	2	3	3	0	0	0	0	0	0	1	0	0	240	0		1000	0		1000				0	0	0	1.44	0.93	0	0	0	0	0
10.23	0	30	21		1	0	0	0	0	0	0	0	0	0	1	0	0	1	2	3	0	0	0	0	0	0	1	0	0	120	0		2000	0		2000	1700			0	1	0	0.56	0.64	0	0	0	0	0
10.24	0	38	51	0	1	0	0	0	0	0	0	0	0	0	1	0	0	2	2	3	0	0	0	1	0	0	0	0	0	360	0		3000	0		3000				0	0	0	1.78	0.73	0	0	0	0	0
10.25	0	43	77	0	1	1	0	0	0	0	0	0	0	0	1	0	0	2	3	3	0	1	0	0	0	0	0	0	0	420	0		3000	0		3000	600			0	0	0	3	0.6	0	0	0	0	0
10.26	0	48	56	0	1	1	0	0	0	0	0	0	0	0	1	0	0	2	2	3	0	0	0	1	0	0	0	0	0	720	1	3	5500	1	500	5000				1	9	1	4.56	0.76	1	1	0	1	0
10.27	0	46	57	1	1	0	0	0	0	0	0	0	0	0	1	0	1	2	2	3	0	0	0	1	0	0	0	0	0	720	1	7	9500	1		9500	150	7700		1	5	1	3.33	1.53	1	0	0	1	0
10.28	0	35	52	0	1	0	0	0	0	0	0	0	0	0	1	0	0	1	1	3	0	0	0	0	0	0	0	0	0	480	0		4500	0	1000	3500				0	3	1	1.56	0.71	1	0	0	1	0
10.29	0	40	72	0	1	1	0	0	0	0	1	0	0	0	0	0	0	2	3	3	0	0	0	0	0	0	0	0	0	180	0		1500	0		1500	900			0	1	0	2.78	0.66	0	0	0	0	0
10.3	0	42	49	0	1	0	0	0	0	0	0	0	0	0	1	0	0	1	2	3	0	1	0	0	0	0	0	0	0	900	0		10550	0	50	10500	1400	7050	36.6	0	0	0	1.54	0.64	0	0	0	0	0
10.3	0	27	21	0	1	0	0	0	0	0	0	0	0	0	1	0	1	2	2	3	0	0	0	0	0	0	1	0	0	90	0		2000	0		2000	1700			0	0	0	0.56	0.64	0	0	0	0	0
10.32	0	38	51	0	1	0	0	0	0	0	0	0	0	0	1	0	0	1	2	3	0	0	0	1	0	0	0	0	0	360	0		3000	0		3000	900			0	0	0	1.78	0.87	0	0	0	0	0
10.33	0	45	52	0	1	0	0	0	0	0	0	0	0	0	1	0	0	1	2	3	0	0	0	1	0	0	0	0	0	660	0		5000	0		5000	800			0	4	1	7.44	0.73	0	0	0	0	0
10.35	0	39	67	0	1	0	0	0	0	0	0	0	0	0	1	0	0	1	3	2	0	0	0	1	0	0	0	0	0	180	0		3500	0		3500	200			0	1	0	1.78	0.61	0	0	0	0	0
10.36	0	32	57	1	1	0	0	0	0	0	0	0	0	0	1	0	0	1	2	3	0	0	0	0	0	0	0	0	0	360	0		5500	0		5500				0	0	0	1.56	0.99	0	0	0	0	0
10.37	0	38	51	0	1	0	0	0	0	0	0	0	0	0	1	0	0	1	2	3	0	0	0	1	0	0	0	0	0	360	0		3000	0		3000	900			0	1	0	1.78	0.87	0	0	0	0	0
10.38	0	42	35	1	0	0	0	0	0	0	0	0	0	0	0	0	0	0	2	3	1	0	0	0	0	0	0	0	0	450	0		3500	0		3500	800	3500		0	1	0	1	0.89	0	0	0	0	0
10.4	0	44	66	0	1	0	1	0	0	0	0	0	0	0	1	0	0	2	2	3	0	1	0	0	0	0	0	0	0	360	0		4500	1		4500	0	4500		0	0	0	1.11	0.69	0	0	0	0	0
10.41	0	30	27	1	0	0	0	0	0	0	0	0	0	0	0	0	0	0	2	3	1	0	0	0	0	0	0	0	0	300	0		3000	0		3000	1850	1100		0	0	0	2.89	1.04	0	0	0	0	0
10.42	0	36	68	1	1	0	0	0	0	0	0	0	0	0	1	0	0	1	2	3	0	0	0	1	0	0	0	0	0	360	0		3000	0		3000	1000	3000		0	0	0	2.44	1.14	0	0	0	0	0
10.43	0	40	72	1	1	1	0	0	0	0	1	0	0	0	1	0	0	3	3	3	0	0	0	0	0	0	1	0	0	360	0		3000	0		3000	600	3000		0	1	0	2.67	1.27	0	0	0	0	0
10.44	0	47	70	1	1	0	0	1	0	0	0	0	0	0	1	1	0	3	3	3	0	0	0	0	1	0	0	0	0	240	1	1		0			500			0	1	0	0.56	0.69	0	0	0	0	0
10.45	0	53	76	1	1	0	1	0	0	0	0	0	0	0	1	0	0	2	3	3	0	0	0	1	0	0	0	0	0	240	1	1	1500	1		1500	300	1500		0	8	1	1.89	1.02	0	0	0	0	0
10.46	0	46	70	1	1	1	0	1	0	0	1	0	0	0	1	0	0	4	3	3	0	0	0	0	0	0	0	0	0	180	0		2500	0		2500	800			0	2	0	0.78	1.14	0	0	0	0	0
10.47	0	34	35	1	1	0	0	0	0	0	0	0	0	0	1	0	0	1	2	3	0	0	1	0	0	0	0	0	0	480	0		5620	1	120	5500	2000	1920		1	3	0	2.56	1.09	1	0	0	1	0
10.48	0	44	68	1	1	1	1	0	0	0	0	0	1	0	1	0	0	4	3	2	0	0	0	1	0	0	0	0	0	240	0		3000	0		3000	425			0	2	0	1	2.28	0	0	0	0	0
10.5	0	52	56	1	1	0	0	1	0	0	0	0	0	0	1	0	0	2	3	2	0	1	0	0	0	0	0	0	0	120	0		1000	0		1000	2700			1	0	0	0.88	0.77	0	0	0	0	0
10.51	0	43	74	1	1	0	0	0	0	0	0	0	0	0	1	0	0	1	2	3	0	0	0	1	0	0	0	0	0	450	0		3000	0		3000				0	2	0	4.33	1.24	0	0	0	0	0
10.52	0	43	71	1	1	0	0	1	0	0	0	0	0	0	1	0	0	2	2	3	0	0	0	0	0	0	1	0	0	420	0		7000	0		7000				0	1	0	4.44	1.2	0	0	0	0	0
10.54	0	43	70	1	1	0	0	1	0	0	0	0	0	0	1	0	1	3	2	3	0	0	0	0	0	1	0	0	0	90	0		500	0		500				0	3	0		1.99	1	0	0	0	0
10.55	0	60	82	0	0	0	0	0	0	0	0	0	0	0	0	0	0	0	3	2	0	0	0	1	0	0	0	0	0	180	0		1000	0		1000	1400			0	2	0		0.68	0	0	0	0	0
10.56	0	42	59	1	1	0	0	0	0	1	1	0	0	0	0	0	0	2	3	3	0	0	0	1	0	0	0	0	0	560	0		6500	0	500	6000				1	5	0	2.33	0.77	1	0	0	1	0
10.57	0	46	67	0	1	1	0	0	0	0	0	0	0	0	1	0	0	2	3	3	1	0	0	0	0	0	0	0	0	300	0		1500	0		1500				0	0	0	3.56	0.78	0	0	0	0	0
10.58	0	48	82	0	1	1	1	0	0	0	0	0	0	0	1	0	0	3	2	3	0	0	0	0	0	0	1	0	0	180	0		2000	0		2000				0	1	0	1.33	0.88	0	0	0	0	0
10.59	0	39	61	0	1	1	0	0	0	0	0	0	0	0	1	0	0	2	2	3	1	0	0	0	0	0	0	0	0	240	0		1200	0		1200				0	2	0	0.67	0.61	0	0	0	0	0
10.6	0	56	64	1	1	0	0	1	0	0	0	0	0	0	0	0	0	1	2	3	0	0	0	0	0	0	0	0	0	360	0		4000	0		4000	950	3800	35.8	0	1	0	4.44	1.43	0	0	0	0	0
10.61	0	38	56	0	1	0	0	0	0	0	0	0	0	0	1	0	1	2	2	3	0	0	0	1	0	0	0	0	0	420	0		7000	0		7000				0	3	0	3	0.63	0	0	0	0	0
10.7	0	40	72		1	1	0	1	0	0	1	0	0	0	0	0	0	3	3	3	0	0	0	0	0	0	1	0	0	360	0		3000	0		3000	1350	2700	36.4	0	2	0	2.67	1.3	0	0	0	0	0
10.8	0	58	62	1	1	0	0	1	0	0	0	0	0	0	1	1	0	4	3	3	0	0	0	0	0	0	0	0	0	480	1	2	7200	0	200	7000	600	7200		0	7	1	5.22	1.93	0	0	0	0	0
10.9	0	40	57	1	1	0	0	0	0	0	0	0	0	0	1	0	1	2	2	3	0	0	0	0	0	0	0	0	0	480	0		7500	0		7500	150			0	5	1	2.67	0.94	0	0	0	0	0
12.1	0	61	49		1	1	1	0	0	0	0	0	1	0	0	0	0	3	3	3	0	0	0	1	0	0	0	0	0	180	0		2500	0		2500	970	2000	36.5	1	4	1	1.5	0.6	1	1	1	1	0
12.1	0	62	78	0	1	1	0	0	0	1	0	0	0	0	1	0	0	3	3	3	0	0	0	0	0	1	0	0	0	180	0		1000	0		1000	200	800	35.6	0	3	0	8	0.5	0	0	0	0	0
12.12	0	83	70	1	1	0	0	1	1	0	0	0	0	0	0	0	0	2	3	2	0	0	0	1	0	0	0	0	0	120	0		1000	1		1000	0				15	1	3.89	4.6	1	0	0		0
12.3	0	51	82		1	1	1	0	0	0	0	0	0	0	0	0	0	3	2	3	0	0	0	1	0	0	0	0	0	240	0		2000	0		2000	1200	1200	36.5	0	3	0	0.89	0.7	0	0	0	0	0
12.4	0	65	71		1	1	0	0	0	0	0	0	0	0	0	0	0	1	2	2	0	0	0	1	0	0	0	0	0	240	0		2000	0		2000	1800	1200	36	0	2	0	3.89	0.5	0	0	0	0	0
12.5	0	30	63		1	1	0	1	0	0	0	1	0	0	0	1	1	5	3	3	0	0	0	1	0	0	0	0	0	180	0		1500	0		1500	1100	1100	36.3	0	2	0		1	0	0	0	0	0
12.6	0	43	55		1	1	0	0	0	0	0	0	0	0	0	0	1	2	2	2	0	0	0	1	0	0	0	0	0	105	0		2000	0		2000	1100	1550	36.4	0	6	0	1	0.3	0	0	0	0	0
12.8	0	56	18		1	0	0	1	1	0	0	0	0	0	0	0	0	1	3	2	0	0	0	1	0	0	0	0	0	360	1	3	4500	1		4500	1250	1625	35.7	1	8	0	2.44	0.8	1	0	0	1	0
17.1	0	33	60	1	1	0	0	0	0	0	0	0	0	0	0	0	1	1	2	3	0	0	0	1	0	0	0	0	0	165	0		3000	0		3000	800	2700	33	0	0	0	0.6	0.46	0	0	0	0	0
17.2	0	24	38	1	0	0	0	0	0	0	0	0	0	0	0	0	0	0	2	3	0	0	0	1	0	0	0	0	0	180	0		1500	0		1500	1700	1150	35.4	0	2	0	1.1	0.8	0	0	0	0	0
17.3	0	42	81	1	1	0	0	0	0	0	1	0	0	0	0	0	0	2	3	3	0	0	0	1	0	0	0	0	0	150	1	2	4500	1		4500	1150	3650	34.6	0	0	0	2.1	0.64	0	0	0	0	0
17.4	0	37	71	0	1	1	0	0	0	0	0	0	0	0	0	0	1	2	2	3	0	0	0	0	0	1	0	0	0	180	0		2500	0		2500	700	2350	34.6	0	2	0	1.4	1.06	0	0	0	0	0
17.5	0	50	53	1	1	0	0	0	0	0	0	1	0	0	0	0	0	1	3	2	1	0	0	0	0	0	0	0	0	120	0		1500	0		1500	1900	1100	35.9	0	1	0	1.6	0.71	0	0	0	0	0
17.6	0	33	66	0	1	0	0	0	1	0	0	0	0	0	0	0	0	1	2	3	0	0	0	0	0	1	0	0	0	150	0		1500	0		1500	1550	1250	35.2	0	0	0	0.9	0.9	0	0	0	0	0
17.7	0	55	44	0	0	0	0	0	0	0	0	0	0	0	0	0	0	0	1	3	1	0	0	0	0	0	0	0	0	690	0		2250	0		2250	1700	-150	37.7	0	0	0	3.7	0.88	0	0	0	0	0
17.8	0	30	30	0	0	0	0	0	0	0	0	0	0	0	0	0	0	0	1	3	0	0	0	0	0	1	0	0	0	300	0		3100	0		3100	1250	2150	36.5	0	2	0	3.1	0.82	0	0	0	0	0
17.9	0	29	50	0	0	0	0	0	0	0	0	0	0	0	0	0	0	0	1	3	0	0	0	1	0	0	0	0	0	210	0		2500	0		2500	2100	2200	34.6	0	0	0	3.7	0.83	0	0	0	0	0
18.1	0	32	70	0	1	1	0	0	0	0	0	0	0	0	0	0	1	3	2	3	0	0	0	0	0	0	0	1	1	360	0		1000	0		1000	1500	550	36	0	1	0	2.4	1	0	0	0	0	0
18.1	0	32	70	1	1	1	0	0	0	0	0	0	0	0	0	0	0	1	2	3	1	0	0	0	0	0	0	0	0	420	0		4000	0		4000	1300	2900	36.2	0	1	0	5	0.6	0	0	0	0	0
18.11	0	42	79	0	1	0	0	1	0	0	0	0	0	0	0	0	0	2	3	3	0	0	0	0	0	0	0	0	0	240	0		1500	0		1500	500	1100	35	0	4	0	1.9	0.9	1	1	1	0	0
18.12	0	32	52	0	0	0	0	0	0	0	0	0	0	0	0	0	0	0	1	3	0	0	0	0	0	0	0	0	0	300	0		2700	0		2700	1600	2000	37	0	3	1	3.6	0.4	0	0	0	0	0
18.13	0		53	1	1	1	0	0	0	0	0	0	0	0	0	0	0	1	3	3	0	0	0	1	0	0	0	0	0	300	0		2150	0	500	1650	2300	1150	36	0	3	0	1.6	0.9	0	0	0	0	0
18.14	0	26	51	0	1	1	1	0	0	0	0	0	0	0	0	0	0	2	2	3	0	0	0	1	0	0	0	0	0	240	0		3500	0		3500	1100	3100	35.8	0	1	0	3	0.8	0	0	0	0	0
18.15	0	38	68	1	0	0	0	0	0	0	0	0	0	0	0	0	0	0	2	3	0	0	0	0	0	0	1	0	0	240	0		3500	0	500	3000	550	3400	37.2	0	3	0	0.8	1.4	0	0	0	0	0
18.16	0	41	78	1	1	0	0	0	0	0	0	0	0	0	0	0	0	1	3	3	0	0	1	0	0	0	0	0	0	120	0		1500	1		1500	1900	1200	35	0	3	0	0.7	0.8	0	0	0	0	0
18.18	0	31	43	1	1	0	0	0	0	0	0	0	0	0	0	0	1	1	2	3	0	0	1	0	0	0	0	0	1	360	1	5	7000	1		7000	1600	6200	35.7	1	5	1	1.8	0.6	1	0	0	1	0
18.19	0	37	87	1	1	0	0	0	0	0	0	0	0	0	0	1	1	2	3	3	0	1	0	0	0	0	0	0	0	135	0		1500	1		1500	1800	1500	35.4	1	4	0	1.2	0.8	0	0	0	0	0
18.2	0	41	79	1	1	1	0	0	0	0	0	0	0	0	0	0	1	2	2	3	0	0	0	1	0	0	0	0	0	240	0		4000	1		4000	600	3700	36.5	1	5	0	0.8	1.2	0	0	0	0	0
18.2	0		53	1	1	1	0	0	0	0	0	0	0	0	1	0	0	3	3	3	0	0	0	1	0	0	0	0	1	240	1	1	2000	0		2000	600	1900	35.3	0	0	0	1.2	0.6	0	0	0	0	0
18.21	0	31	55	1	0	0	0	0	0	0	0	0	0	0	0	0	0	0	2	3	1	0	0	0	0	0	0	0	0	180	0		1000	0		1000	1400	600	34.8	0	2	0	0.9	0.8	1	1	0	0	0
18.23	0	66	75	1	1	1	0	0	0	0	0	0	0	0	0	0	0	1	2	2	0	0	0	0	0	0	1	0	0	480	1	2	7000	1	500	6500	1630	6300	36.3	0	2	1	2.5	0.9	1	1	1	1	0
18.24	0	44	75	0	1	1	0	0	0	0	0	0	0	0	0	0	0	1	2	3	0	0	0	0	0	0	1	0	0	480	1	1	5500	0	500	5000	1200	5500	34.1	0	2	0	2.4	0.4	1	0	1	0	0
18.25	0	26	43	0	1	1	0	0	0	0	0	0	0	0	0	0	1	2	2	3	1	0	0	0	0	0	0	0	0	180	0		1500	0		1500	700	1000	35.9	0	1	0	4.7	0.6	0	0	0	0	0
18.27	0	28	61	1	1	0	1	1	0	0	0	0	0	0	0	0	0	2	2	3	0	0	1	0	0	0	0	0	0	300	0		1500	0		1500	2000	-500	36	0	1	0	1.2	0.7	1	0	0	1	0
18.28	0	27	35	0	0	0	0	0	0	0	0	0	0	0	0	0	0	0	2	3	0	0	0	1	0	0	0	0	0	360	0		4000	0		4000	1600	2000	36.3	0	2	0	1.2	0.5	0	0	0	0	0
18.29	0	36	61	1	1	0	0	0	0	0	0	0	0	0	0	0	1	1	1	3	0	1	0	0	0	0	0	0	0	279	1		10000	1	1000	9000	2100	7900	36.3	1	7	1	4.6	1.3	1	1	1	1	1
18.3	0	28	60	1	1	1	0	0	0	0	0	0	0	0	1	1	0	3	2	3	0	0	0	0	0	0	0	0	1	240	1	1	3500	0		3500	800	3100	36.1	1	1	0	0.3	0.5	1	0	1	1	0
18.31	0	33	66	0	1	1	0	0	0	1	0	0	0	0	1	0	0	3	3	3	0	0	0	0	0	0	0	1	0	210	0		2500	0		2500	800	2100	35.4	0	6	1	0.5	1.4	1	1	1	1	0
18.33	0	42	67	0	1	1	0	0	0	0	0	0	0	0	1	0	0	2	2	3	1	0	0	0	0	0	0	0	0	300	0		3500	0		3500	1100	1500	34.9	1	2	0	8.6	0.5	1	1	0	0	0
18.34	0	31	61	1	1	1	1	0	0	0	0	0	0	0	0	0	1	3	2	3	0	1	0	0	0	0	0	0	0	240	0		1000	0		1000	2380		36.3	0	3	0	1.7	0.8	0	0	0	0	0
18.35	0	42	52	0	1	0	0	1	0	0	0	0	0	0	0	0	1	2	2	3	0	0	0	1	0	0	0	0	0	360	1	2	7000	0	500	6500	2350	5500	34.3	1	6	0	5.1	0.4	1	0	1	0	0
18.36	0	29	32	0	1	0	0	0	0	0	0	0	0	0	0	0	1	1	1	3	0	0	0	1	0	0	0	0	0	360	0		1500	0		1500	1900	700	36.2	0	0	0	3.9	0.8	0	0	0	0	0
18.4	0	27	58	0	1	0	0	0	0	0	0	0	0	0	1	0	1	2	2	3	0	0	0	1	0	0	0	0	0	300	0		2500	0		2500	800	2100	35.7	0	2	0	1.9	0.5	0	0	0	0	0
18.4	0	35	60	1	1	1	0	0	0	0	0	0	0	0	1	0	0	2	2	3	1	0	0	0	0	0	0	0	1	360	1	1	1500	0		1500	1400	200	36	0	5	0	4.7	0.5	0	0	0	0	0
18.41	0	30	68	1	1	1	1	0	0	0	0	0	0	0	1	0	0	3	3	3	0	0	0	0	0	0	1	0	0	240	0		1500	0		1500	2000	400	35.6	0	1	0	2.8	1.2	1	0	0	1	0
18.42	0		60	1	1	1	0	0	0	0	0	0	0	0	1	0	1	3	2	3	1	0	0	0	0	0	0	0	0	300	1	3	1500	1		1500	2800	-1100	36.1	1	4	0	3.3	0.5	0	0	0	0	0
18.43	0	30	25	1	1	0	0	0	0	0	0	0	0	0	1	0	0	1	1	3	1	0	0	0	0	0	0	0	0	345	0		2500	0		2500	1900	500	36.4	0	2	0	6.6	0	0	0	0	0	0
18.47	0		64	0	1	1	1	1	0	0	0	0	0	0	1	0	1	5	2	3	0	0	0	0	0	0	0	0	1	240	0		2000	0		2000	700	1600	36	0	0	0	1	0.4	1	1	0	1	0
18.48	0	33	55	1	1	1	0	0	0	0	0	0	0	0	1	0	0	2	2	3	0	0	0	1	0	0	0	0	0	450	1	3	4000	0		4000	700	3700	35.8	0	2	0	2.6	1.1	1	0	0	1	0
18.5	0	19	30	1	0	0	0	0	0	0	0	0	0	0	0	0	0	0	2	3	1	0	0	0	0	0	0	0	0	240	0		3000	0		3000	1600	1800	35.8	0	3	0	1	0.6	0	0	0	0	0
18.5	0	26	35	1	1	0	0	0	0	0	0	0	0	0	1	0	0	1	1	3	0	0	0	1	0	0	0	0	1	300	0		2500	0		2500	400	500	36.4	0	2	0	2.4	1.3	0	0	0	0	0
18.53	0	51	74	1	1	1	0	1	1	0	0	0	0	0	1	0	0	4	2	3	0	1	0	0	0	0	0	0	1	660	1	2	4500	1		4500	600	3800	35.2	1	5	0	5.5	0.7	1	0	0	0	0
18.55	0	38	41	0	1	0	0	0	0	0	0	0	0	0	1	0	1	2	1	3	1	0	0	0	0	0	0	0	1	300	0		700	0		700	1500	-700	35.9	0	5	0	2.7	0.6	0	0	0	0	0
18.56	0		65	0	0	0	0	0	0	0	0	0	0	0	0	0	0	0	2	3	1	0	0	0	0	0	0	0	0	381	1	2	8000	0	4500	3500	400	3500	34.4	0	4	0	1	0.7	0	0	0	0	0
18.57	0	67	72	0	1	1	1	0	0	0	0	1	0	0	1	0	0	4	3	3	1	0	0	0	0	0	0	0	0	270	0		1500	0		1500	2000	-100		0	6	0	1.5	0.6	0	0	0	0	0
18.59	0	33	68	1	1	1	0	0	0	0	0	0	0	0	1	0	0	2	2	3	0	0	0	1	0	0	0	0	0	420	1	1	6000	0	500	5500	780	5700	36.4	0	1	0	2.8	0.8	1	1	0	1	0
18.6	0	40	54	1	1	1	0	0	0	0	0	0	0	0	0	0	1	2	2	3	0	0	1	0	0	0	0	0	0	300	0		3500	1	500	3000	1800	2500		1	8	1	7.4	0.7	1	0	0	1	0
18.7	0	45	63	1	1	1	0	0	0	0	0	0	0	0	0	0	1	2	2	3	0	0	0	0	0	0	0	0	1	420	0		2000	1		2000	3300	1300		1	8	1	3.8	0.4	1	1	0	0	0
18.8	0	34	76	1	1	0	1	0	0	0	0	0	0	0	1	0	0	2	2	3	0	0	0	1	0	0	0	0	0	240	0		3100	0		3100	1500	2800	35.4	0	2	0	2.1	0.6	0	0	0	0	0
18.9	0	37	85	0	1	1	1	0	0	0	0	0	0	0	0	0	0	2	2	3	0	0	0	0	0	0	0	0	0	120	0		1500	0		1500	800	1100	35	0	2	0	1.5	1	0	0	0	0	0
21.1	0	42	87		1	1	0	0	0	0	0	0	0	0	1	0	0	3	3	2	0	0	0	0	0	0	0	0	0	375	1	2	1000	0		1000	1200	1000	36.5	0	2	0	1.2	0.81	1	1	0	0	1
21.2	0	8	77		1	1	1	0	0	0	1	0	0	0	0	0	0	3	2	3	0	1	0	0	0	0	0	0	0	240	0		1000	0		1000	1800	1000	36.2	0	2	0	1.9	1.11	0	0	0	0	0
21.4	0	6	71		1	1	1	0	0	0	0	0	0	0	0	0	0	2	2	3	0	0	0	0	0	1	0	0	0	240	0		1500	0		1500	2300	800	37.6	0	0	0		0.87	0	0	0	0	0
23.11	0	45	57	1	1	1	0	1	0	0	1	0	0	0	0	1	0	4	2	3	0	0	0	1	0	0	0	0	0	270	0		2000	0		2000	900	1800	35.4	0	1	0	1.78	0.82	0	0	0	0	0
23.13	0	53	96	1	1	1	1	0	0	0	1	0	0	0	0	0	0	4	5	2	1	0	0	0	0	0	0	0	0	210	0		500	0		500	525	200	34.5	1	9	1	1.11	1.39	1	1	0	1	0
23.16	0	42	62	1	1	1	1	1	0	0	0	0	0	0	0	1	0	4	3	3	0	0	0	0	0	0	1	0	0	135	0		1000	0		1000	500	1000	35.4	0	0	0	0.89	1.1	0	0	0	0	0
23.19	0	53	55	1	1	0	0	0	0	0	0	0	0	1	0	0	1	3	3	3	0	0	0	0	0	0	0	0	1	210	0		1000	0		1000		1000	34.5	0	1	0		1.63	1	0	0	0	0
23.2	0	48	95	0	1	1	1	0	0	0	0	0	0	0	0	1	0	3	3	3	0	0	0	0	0	0	0	0	1	180	0		1000	1		1000	1200	500	35	0	0	0	2.44	0.81	0	0	0	0	0
23.4	0		79	1	1	1	0	0	0	0	0	1	0	0	0	0	0	3	3	2	0	0	0	1	0	0	0	0	0	210	0		500	0		500	2200	500	35.8	0	1	0	1.44	1.08	0	0	0	0	0
23.5	0	38	64	1	1	1	0	1	0	0	0	0	0	0	0	0	0	2	2	3	0	0	0	0	0	0	0	0	0	360	0		3000	1		3000		2500	36.1	0	1	0	1.89	0.88	0	0	0	0	0
23.6	0	28	65	0	1	1	0	0	0	0	0	0	0	0	0	0	0	2	2	3	0	0	0	0	0	1	0	0	0	120	0		1000	0		1000	1450	1000	35.2	0	1	0	1.78	1.08	0	0	0	0	0
23.7	0	27	61	1	1	1	1	0	0	0	0	1	0	0	0	0	1	4	2	3	0	0	1	0	0	0	0	0	0	135	0		1000	0		1000	1000	1000	35.5	0	1	0	0.56	0.95	0	0	0	0	0
23.9	0	28	69	0	1	1	0	0	0	0	0	0	0	0	0	0	0	1	2	2	0	0	0	1	0	0	0	0	0	180	1	2	3000	0		3000	1850	2600	34.4	0	2	0	5.44	0.77	1	0	0	1	0
24.1	0	22	24	0	1	0	0	0	0	0	0	1	0	0	0	0	0	1	2	3	1	0	0	0	0	0	0	0	0	270	0		3000	0		3000	1450	2600	36.4	0	0	0		0.5	0	0	0	0	0
24.1	0	31	77	0	1	1	0	0	0	0	0	1	0	0	0	0	1	3	3	3	0	0	0	0	1	0	0	0	0	240	0		2000	0		2000	780		36.1	0	1	0		0.8	1	0	0	1	0
24.11	0	58	77	0	1	0	0	1	0	0	0	0	0	0	0	1	0	2	3	3	0	0	1	0	0	0	0	0	0	300	1	2	2500	1		2500	1000	2100	33.7	0	6	1	1	0.6	1	1	1	1	0
24.13	0	46	65	0	1	1	0	0	0	0	0	0	0	0	1	0	0	2	3	3	0	0	0	0	0	0	0	0	1	240	0			0			1315		34	0	1	0	2.5	0.5	1	0	1	0	0
24.2	0	15	18	0	1	0	0	0	0	0	0	0	0	0	0	0	0	1	1	3	1	0	0	0	0	0	0	0	0	330	0		6000	0		6000	5300	5200	35.6	0	1	0	0.9	0.5	0	0	0	0	0
24.3	0	61	67	1	1	1	0	0	0	0	0	0	0	0	1	0	0	2	3	3	1	0	0	0	0	0	0	0	0	255	0		2000	0		2000	3150	1900	35.1	0	2	0	1.4	1.5	1	1	0	0	0
24.4	0	61	81	1	1	0	0	1	0	0	1	0	0	0	1	0	0	3	3	3	0	0	0	1	0	0	0	0	0	225	1	2	4000	1	1000	3000	600	3900	35.2	0	5	1	1.9	0.6	1	0	0	1	0
24.5	0	52	61	1	1	1	0	0	0	0	0	0	0	0	0	0	0	1	3	3	0	0	0	1	0	0	0	0	0	420	0		5200	0		5200	1500	4800	36.3	0	4	0	1.6	1	1	0	0	0	0
24.7	0	30	26	1	0	0	0	0	0	0	0	0	0	0	0	0	0	0	1	2	0	0	0	0	1	0	0	0	0	240	1	3	2000	1		2000		1300	36.4	1	5	0	2.4	0.9	1	1	1	0	0
24.9	0	45	73	0	1	1	1	0	0	0	0	0	0	0	0	0	1	4	3	3	0	0	0	0	1	0	0	0	0	135	0		500	1		500	900		36.3	0	4	0		0.5	1	0	0	1	0
25.1	0	57	55		1	0	0	0	0	0	0	0	0	0	1	0	0	1	1	3	0	0	0	0	0	1	0	0	0	420	1	4	7000	0		7000		6600	38.3		8	1	2.6	0.7	0	0	0	0	0
26.1	0		73	0	1	1	1	0	0	0	1	0	0	0	0	0	0	3	3	3	0	0	0	0	1	0	0	0	0	210	0		3000	0		3000	800	3000		0	4	0	0	1	0	0	0	0	0
26.1	0		69	1	1	0	0	1	0	0	1	0	0	0	1	0	0	3	2	3	0	0	0	0	0	0	1	0	0	390	0		3500	0		3500	0	2850		0	4	0	2.3	0	0	0	0	0	0
26.11	0		20	1	1	1	1	1	1	0	0	0	0	0	0	1	0	5	3	2	0	0	0	0	1	0	0	0	0	150	0		2000	0		2000	400	2000	34.4	1	9	1	1.3	2.7	0	0	0	0	0
26.14	0	3	59	1	1	1	1	0	0	0	0	0	0	0	0	0	0	2	2	3	0	1	0	0	0	0	0	0	0	120	0		1500	0		1500		1300	36	1	0	0	1.2		0	0	0	0	0
26.17	0	43	73	0	1	1	0	0	0	0	0	0	0	0	1	0	0	2	2	3	0	0	0	0	0	0	0	0	0	360	1	5	5000	0		5000	1000	4000	35		5	1	1.2	1.2	0	0	0		0
26.18	0	47	62	0	1	1	1	0	0	0	0	0	0	0	0	0	0	2	2	3	0	0	0	0	0	0	0	0	0	140	0		2000	0		2000		1700	36		1	1	5.5		0	0	0		0
26.22	0	30	36	1	1	0	0	0	0	0	0	0	0	0	1	0	0	1	2	3	0	0	1	0	0	0	0	0	0	180	0		1500	0		1500	600	1300			5	0	5.1	0.9	0	0	0		0
26.3	0	45	85	1	1	1	0	0	0	0	0	0	0	0	0	0	0	1	2	3	0	0	0	0	1	0	0	0	0	360	0		3500	0		3500	0	2700	36.5	0	1	0	1.3	1	0	0	0	0	0
26.41	0		76	0	1	1	1	0	0	0	0	0	0	0	0	0	0	3	3	2	0	0	0	1	0	0	0	0	0	315	0		4000	0		4000	150	4000	35.6	0	8	0	0	2	0	0	0	0	0
26.42	0		67	1	1	1	0	0	0	0	0	0	1	0	0	0	0	2	2	2	0	0	0	1	0	0	0	0	0	450	0		4500	0		4500	400	4300		1	13	0	3.9	4.1	0	0	0	0	0
26.43	0		76	0	1	1	1	0	0	0	0	0	0	0	0	0	0	2	2	3	0	0	0	0	0	0	0	0	0	660	0		4000	0		4000	800	3500	36.5	0	7	0	2	1.5	0	0	0	0	0
26.44	0		83	1	1	1	0	0	0	0	0	0	0	0	0	0	0	2	2	3	0	0	0	0	1	0	0	0	0	240	0		3000	0		3000	600	2600	36.1	0	6	0	2	1.3	0	0	0	0	0
26.45	0		60	0	1	1	0	0	0	0	0	0	0	0	0	0	0	1	2	3	0	0	0	0	1	0	0	0	0	180	0		2000	0		2000	350	1800	36.1	0	5	0	1.8	1.2	0	0	0	0	0
26.46	0		74	1	1	0	0	1	0	0	0	0	0	0	0	0	0	1	2	3	0	0	0	0	1	0	0	0	0	240	0		2000	0		2000	900	1700	35.5	0	4	0	2.5	1.1	0	0	0	0	0
26.47	0		69	1	1	1	0	1	0	0	0	0	0	0	0	0	0	2	2	3	0	0	0	0	0	0	1	0	0	360	1	2	4000	1		4000	800	3600	36	0	5	0	2	2	1	0	0	1	0
26.48	0		69	1	1	1	0	1	0	0	0	0	1	0	0	0	0	3	3	3	0	0	0	0	1	0	0	0	0	200	0		1000	0		1000	200	850	35.5	0	9	0	2.3	4.5	1	0	0	1	0
26.49	0		87	0	1	1	1	0	0	0	0	0	0	0	0	0	0	2	2	3	0	0	0	0	0	1	0	0	0	180	0		3000	0		3000	900	2400	36	0	5	0	0	1.3	0	0	0	0	0
26.5	0		59	0	1	1	1	1	0	0	0	0	0	0	0	1	0	4	3	3	0	0	0	0	0	0	0	1	0	400	1	2	4000	1		4000	1000	3200	35.5	0	2	0	2.5	1.5	0	0	0	0	0
26.51	0		76	1	1	1	0	0	0	0	0	0	0	0	0	0	0	1	2	2	0	0	0	1	0	0	0	0	0	400	0		3000	0		3000	1500	2000	35.5	0	5	0	2.2	1.3	0	0	0	0	0
26.52	0		73	0	1	1	1	0	0	0	0	0	0	0	0	0	0	2	2	3	0	0	0	0	1	0	0	0	0	240	0		3000	0		3000	700	2700	36	0	5	0	1.9	1.3	0	0	0	0	0
26.53	0		64	0	1	1	0	0	0	0	0	0	0	0	0	0	0	1	2	3	0	0	0	1	0	0	0	0	0	440	0		4500	1		4500	1000	3900	36	0	1	0	2	1.2	0	0	0	0	0
26.54	0		75	1	1	1	1	0	0	0	0	0	0	0	0	0	0	3	2	3	0	0	0	0	1	0	0	0	0	200	0		2000	1		2000	900	1500	36.3	0	4	0	2.2	1.1	1	0	0	1	0
26.55	0		65	0	1	1	1	0	0	0	0	0	0	0	0	0	0	2	2	3	0	0	0	0	1	0	0	0	0	240	0		3000	1		3000	700	2700	36	0	4	0	1.8	0.8	0	0	0	0	0
26.56	0		62	1	1	0	0	1	0	0	0	0	0	0	0	0	0	1	2	3	0	0	0	0	0	0	1	0	0	210	0		3000	1		3000	1000	2400	35.5	0	4	0	1.5	0.9	0	0	0	0	0
26.57	0		85	1	1	1	0	0	0	0	0	0	0	0	0	1	0	2	3	3	0	0	0	0	0	1	0	0	0	180	0		2500	1		2500	900	2100	36	0	4	0	1.8	0.7	0	0	0	0	0
26.58	0		67	1	1	1	0	1	0	0	0	0	0	0	0	0	0	2	2	3	0	0	0	0	0	0	1	0	0	300	1	2	3000	1		3000	800	2500	36.5	0	8	1	2.4	1.3	0	0	0	0	0
26.59	0		79	0	1	1	1	0	0	0	1	0	0	0	0	0	0	3	2	2	0	0	0	0	1	0	0	0	0	300	1	1	2000	1		2000	800	1600	35.5	0	10	1	3	1.6	0	0	0	0	0
26.6	0	31	69	1	1	1	1	1	0	1	0	0	0	0	0	1	0	5	4	2	0	0	0	0	1	0	0	0	0	150	0		1000	1		1000	0	800		0	1	0	0	0.8	0	0	0	0	0
26.61	0		59	0	1	1	0	1	0	0	0	0	0	0	0	0	0	2	2	3	0	0	0	0	1	0	0	0	0	360	0		1500	0		1500	700	1100	36.5	0	5	0	2.1	1.2	0	0	0	0	0
26.9	0	82	72	0	1	1	0	0	0	0	0	0	0	0	1	0	0	2	3	2	0	0	0	0	0	0	1	0	0	120	0		1000	0		1000	0	1000		1	15	0	0.8	4.6	0	0	0	0	0
28.1	0	38	78		1	1	0	0	0	0	0	0	0	0	1	0	0	3	2	3	0	0	0	1	0	0	0	0	0	705	0		8500	1	1500	7000	2000	7200	36.9	0	8	1	2.11	1.02	1	1	0	1	0
28.11	0	53	57	1	1	1	1	1	0	0	0	0	0	0	1	0	0	5	3	3	0	0	0	0	0	0	1	0	0	240	0		2500	0		2500	600	2350	35.6	0	2	0	1.1	1.7	1	0	0	0	0
28.12	0	42	83	0	1	0	0	0	0	0	0	0	0	1	0	0	1	3	2	3	0	0	0	0	0	1	0	0	0	240	0		1500	0		1500	995	1200	36.1	0	2	0	0	0.99	1	0	0	0	0
28.15	0	69	78	1	1	1	1	0	0	0	1	0	1	0	1	0	0	5	2	3	0	0	0	1	0	0	0	0	0	240	0		1500	1		1500	680	1300	34.5	0	5	0	6.6	3.25	1	1	0	0	0
28.17	0	43	87	0	1	1	0	0	0	0	0	0	0	1	0	0	0	2	2	2	0	0	0	0	0	1	0	0	0	162	0		500	0		500	400	100	35.7	0	2	0	1.24	0.81	1	1	0	1	0
28.18	0	63	81	1	1	1	0	0	0	0	0	0	0	0	1	0	0	3	3	2	0	0	0	0	0	1	0	0	0	180	0		1500	0		1500	690	1250	35.5	0	3	0	0.78	1.1	1	1	0	0	0
28.2	0	45	86	0	1	0	0	0	0	0	1	0	0	0	0	0	0	2	2	3	0	0	0	0	0	1	0	0	0	240	1	1	2000	1		2000	700	1400	36.3	0	5	1	1	0.51	1	0	0	1	0
28.21	0	50	33	0	1	0	0	0	0	0	0	0	0	1	1	0	0	2	2	2	0	0	0	1	0	0	0	0	0	543	1	2	2100	0	100	2000	4800	-2700	36.6	0	1	0	1.89	0.74	1	0	0	0	0
28.23	0	48	44	0	1	0	0	0	0	0	0	0	0	0	1	0	0	2	1	3	1	0	0	0	0	0	0	0	0	300	0		3000	0		3000	680	1850	36	0	2	0	1.12	0.62	0	0	0	0	0
28.28	0	47	64	0	1	0	0	0	0	0	0	0	0	0	0	1	0	1	2	3	0	0	0	0	0	0	0	0	1	180	0		1500	0		1500	620	1100	35.5	0	1	0	1.7	0.46	0	0	0	0	0
28.3	0	48	81	1	1	1	0	0	0	0	0	0	0	0	0	0	0	1	2	3	0	0	0	0	0	1	0	0	0	249	0		1000	0		1000	400	850	35	0	2	0	1.1	0.87	0	0	0	0	0
28.4	0	75	62	0	0	0	0	0	0	0	0	0	0	0	0	0	0	0	1	2	0	0	0	1	0	0	0	0	0	480	1	1	5000	1	1000	4000	1040	4500	38.7	0	4	1	1.3	0.85	1	0	0	1	0
28.6	0	60	85	0	1	1	0	0	0	0	0	0	0	0	0	0	0	1	3	2	0	0	0	1	0	0	0	0	0	147	0		2050	0	50	2000	3100	1750	34	0	2	0	1.3	0.73	0	0	0	0	0
28.7	0	38	51	0	1	1	0	0	0	0	0	0	0	0	0	0	0	1	2	2	0	0	0	1	0	0	0	0	0	120	0		2500	0		2500	1100	1900	35.5	0	1	0	0.56	0.66	0	0	0	0	0
31.1	0	34	93	1	1	1	1	0	0	0	0	0	0	0	0	0	0	2	2	3	0	0	0	0	0	1	0	0	0	120	0		1250	0		1250	325	1250	36.2	0	3	0	1.17	1.4	1	0	0	0	0
31.11	0	70	54	1	1	0	0	0	0	0	0	0	0	0	1	0	0	1	2	3	1	0	0	0	0	0	0	0	0	75	1	2	500	0		500	200	500	35.5	0	4	0		7.3	0	0	0	0	0
31.16	0	24	53	1	1	1	0	1	0	0	0	0	0	0	0	0	0	2	3	3	0	0	0	0	1	0	0	0	0	270	0		3000	0		3000	150	3000	35.7	0	5	1	1.22		0	0	0	0	0
31.18	0	43	70	0	1	1	1	0	0	0	0	0	0	0	0	0	0	2	2	3	0	0	0	1	0	0	0	0	0	210	0		2000	0		2000	1500	1800	34.6	0	0	0			0	0	0	0	0
31.2	0	64	57	1	1	1	1	1	0	0	0	0	0	0	0	0	0	4	3	3	0	0	0	1	0	0	0	0	0	540	1	1	4000	1		4000	420	3700	34.8	0	6	1		1.8	1	0	0	1	0
31.21	0	66	68	1	1	0	0	0	0	0	1	0	0	0	0	0	0	1	2	3	0	0	0	1	0	0	0	0	0	345	0		2500	0		2500	700	2300	34.4	0	2	0	2.44	0.7	0	0	0	0	0
31.3	0	33	60	1	1	1	0	1	0	0	0	0	0	0	0	0	0	2	2	3	0	1	0	0	0	0	0	0	0	60	0		500	1		500	400	500	36	0	0	0			0	0	0	0	0
31.4	0	59	62	0	1	1	1	0	0	0	0	0	1	1	0	0	0	5	3	2	0	0	0	0	1	0	0	0	0	180	0		850	0		850	200	850	34.2	0	4	0		4	0	0	0	0	0
31.5	0	41	37	1	0	0	0	0	0	0	0	0	0	0	0	0	0	0	1	3	0	0	0	1	0	0	0	0	0	480	0		3500	0		3500	1400	3500	34.3	0	1	0		0.7	0	0	0	0	0
31.6	0	64	82	0	1	1	1	0	0	0	0	0	0	0	0	0	0	3	3	2	0	0	0	0	1	0	0	0	0	60	0		250	0		250		250	35.2	0	0	0			0	0	0	0	0
31.8	0	39	78	1	1	1	1	1	0	0	1	1	0	0	0	1	0	6	3	3	0	0	0	0	1	0	0	0	0	300	0		1500	0		1500	1100	1500	34	0	2	0		1	0	0	0	0	0
31.9	0	48	64	0	0	0	0	0	0	0	0	0	0	0	0	0	0	0	1	3	0	0	0	1	0	0	0	0	0	525	0		4100	0		4100	600	3500	32	0	4	0		0.5	0	0	0	0	0
33.1	0	57	22	1	0	0	0	0	0	0	0	0	0	0	0	0	0	0	4	2	0	0	0	1	0	0	0	0	0	180	1	2	4000	1		4000	750	3750	36.6	1	12	1	0.2	1.6	1	0	0	1	0
33.12	0	68	28	1	0	0	0	0	0	0	0	0	0	0	0	0	0	0	4	2	0	0	0	1	0	1	0	0	0	720	1	12	10000	1	1000	9000	150	6000	35.9	1	18	1	7.7	5.8	1	0	1	1	0
33.13	0	60	72	1	1	0	0	1	1	0	0	0	0	0	1	1	0	4	2	3	0	0	0	1	0	0	0	0	0	450	0		4500	0		4500	275	3525	36.5	0	2	0		0.9	1	0	0	0	0
33.14	0	35	56	1	1	1	0	0	0	0	0	0	0	1	0	0	1	6	4	2	1	0	0	0	0	0	0	0	0	150	0		250	0		250	125	75	35.7	0	5	0	0.7	1.34	1	0	1	0	0
33.15	0	73	42	1	1	0	0	0	1	0	0	0	0	0	0	0	0	1	1	2	1	0	0	0	0	0	0	0	0	180	1	2	1500	1		1500	550		38.2	1	13	1	1.9	1.2	1	0	1	1	0
33.16	0	62	26	1	0	0	0	0	0	0	0	0	0	0	0	0	0	0	1	2	1	0	0	1	0	0	0	0	0	825	1	1	5000	1		5000	650	3650	37	1	8	1	0.9	1	1	0	0	0	0
33.17	0	49	63	1	1	1	0	0	0	0	0	0	0	0	0	0	0	1	2	3	1	0	0	0	0	0	0	0	0	480	0		3500	0		3500	1200	-250	36.3	1	7	0		1.3	1	1	0	1	0
33.19	0	72	25	1	0	0	0	0	0	0	0	0	0	0	0	0	0	0	5	2	1	0	0	0	0	0	0	0	0	240	1	2	3000	0		3000	1260	1600	39.3	1	17	1	1.6	6.3	1	0	1	1	0
33.21	0	69	24	1	1	0	0	0	1	0	0	0	0	0	0	0	0	1	1	2	1	0	0	0	0	0	0	0	0	240	0		1500	0		1500	925	1050	35.8	1	5	0		1	1	0	1	1	0
33.22	0	86	65	0	1	1	1	1	0	1	0	0	0	0	0	1	0	6	3	2	0	0	0	1	0	0	0	0	0	180	1	2	1000	0		1000	900	1000	35.2	0	11	1	1.2	1.8	1	0	1	1	0
33.23	0	40	56	1	1	0	0	0	0	0	0	1	0	0	1	0	1	3	2	2	1	0	0	0	0	0	0	0	0	150	0		500	0		500	1300	200	36.3	1	5	0		0.4	1	0	1	0	0
33.24	0	107	86	1	1	1	0	0	0	0	0	0	0	1	0	0	1	4	3	2	0	0	0	1	0	0	0	0	0	180	1	2	2500	1		2500	100	2500	34.4	1	13	1	0.6	2.4	1	0	0	1	0
33.26	0	65	65	0	1	1	1	0	0	0	0	0	0	0	0	0	0	2	2	2	0	0	0	1	0	0	0	0	0	240	0		2500	1		2500	2450	1875	36	0	8	1	1.1	3.6	1	0	1	1	0
33.27	0	82	19	1	1	0	0	1	1	0	0	0	0	0	0	0	0	2	1	2	1	0	0	0	0	0	0	0	0	180	0		2000	0		2000	1200	1470	36.6	1	7	1		0.5	1	0	0	1	0
33.28	0	80	19	1	0	0	0	0	0	0	0	0	0	0	0	0	0	0	4	2	0	0	0	1	0	1	0	0	0	420	1	5	7000	1		7000	350	6675	35.1	1	14	1	5.5	1.9	1	0	0	1	0
33.3	0	64	29	1	0	0	0	0	0	0	0	0	0	0	0	0	0	0	1	2	1	0	0	0	0	0	0	0	0	480	1	4	5000	1		5000	550	2870	35.6	1	11	1	0	1.46	1	0	0	1	0
33.4	0	35	64	0	1	1	0	0	0	0	0	0	0	0	0	0	0	1	2	2	1	0	0	0	0	0	0	0	0	360	0		2600	1		2600	1600	2200	36	0	3	0	0.5	1.2	1	0	0	0	0
33.5	0	46	35	1	0	0	0	0	0	0	0	0	0	0	0	0	0	0	1	2	1	0	0	0	0	0	0	0	0	180	0		1000	0		1000	300	500	36	1	7	0	0	0.4	1	1	0	0	0
33.6	0	67	60	1	1	1	0	0	0	0	0	0	0	0	0	0	0	1	2	3	0	0	1	0	0	0	0	0	0	690	1	2	11000	1		11000	900	10400	37.2	1	11	1	0.9	1	1	0	1	1	0
33.8	0	64	40	1	0	0	0	0	0	0	0	0	0	0	0	0	0	0	4	2	0	0	0	1	0	1	0	0	0	600	1	2	7000	1		7000	150	6925	35.8	1	13	1	9.2	3.77	1	0	1	1	0
34.1	0		46	0	1	0	0	0	0	0	0	0	0	1	1	0	0	2	3	2	0	0	0	1	0	0	1	0	0	240	1		4000	1	500	3500	200	3800	35.3	1	0	0	1.86	0.7	1	0	0	0	0
34.2	0		66	1	1	1	0	0	0	0	1	0	0	0	0	0	0	3	3	3	0	0	0	1	0	0	0	0	0	105	0		500	0		500	300	500	34.5	0	5	0	0	1.1	0	0	0	0	0
34.5	0		82	1	1	1	0	0	0	0	0	0	0	0	0	0	0	3	3	2	0	0	0	0	0	1	0	0	0	120	0		1000	0		1000	1250	1000	35.7	0	4	0	0	1.1	0	0	0	0	0
35.1	0	29	32	0	0	0	0	0	0	0	0	0	0	0	0	0	0	0	1	3	0	0	0	1	0	0	0	0	0	180	1	1	500	0		500	1200	100	36	0	1	0	2.5	0.5	1	0	0	0	0
35.1	0		66	0	1	1	1	0	0	0	1	0	0	0	1	0	1	5	2	3	0	0	0	1	0	0	1	0	0	180	0		2000	0	500	1500	1200	1750	35	0	1	0	1.2	0.7	0	0	0	0	0
35.12	0	55	99	0	1	1	0	0	0	0	0	0	0	0	0	0	0	2	3	2	0	0	0	1	0	0	0	0	0	165	0		1000	0		1000	600	600	35.5	0	2	0	1	0.5	0	0	0	0	0
35.14	0	53	41	0	1	0	0	0	0	0	0	0	0	0	1	0	0	1	2	3	0	0	0	1	0	0	0	0	0	210	0		3500	1		3500	850	3100	35	0	4	1	1.2	0.6	0	0	0	0	0
35.15	0	34	55	1	0	0	0	0	0	0	0	0	0	0	0	0	0	0	1	3	0	0	0	1	0	0	0	0	0	300	0		100	0	100		550	-300	37	0	1	0	2.8	1	1	0	0	0	0
35.18	0	47	77	0	1	1	0	0	0	0	1	0	0	0	1	1	0	4	2	3	0	0	0	1	0	0	0	0	0	240	0		12000	0	2000	10000	1500	11700	35.5	0	2	0	1.9	1	0	0	0	0	0
35.19	0	52	60	0	1	1	0	0	0	0	1	0	0	0	0	0	0	4	2	2	0	0	0	1	0	0	0	0	0	240	0		3000	0	1000	2000	500	2700	34.8	0	1	0	1.3	0.5	0	0	0	0	0
35.2	0	27	23	0	0	0	0	0	0	0	0	0	0	0	0	0	0	0	1	3	0	0	0	1	0	0	0	0	0	180	0		1500	0		1500	1600	1300	33.7	0	0	0	1.6	0.5	0	0	0	0	0
35.2	0		71		1	0	0	1	0	0	0	0	0	0	0	1	0	2	2	3	0	0	0	1	0	0	0	0	0	240	0		2000	0		2000	1400	1750	35	0	1	0	3	1	1	0	0	1	0
35.22	0	62	70	1	1	1	0	0	0	0	0	0	0	0	0	0	0	1	1	3	0	0	0	1	0	0	0	0	0	285	0		3000	0		3000	1000	2900	35.1	0	0	0	3.1	0.5	0	0	0	0	0
35.23	0	53	83	1	1	1	1	0	0	0	0	0	0	0	1	0	0	3	2	3	0	0	0	1	0	0	0	0	0	300	0		2000	0		2000	550	1900	35.5	0	7	0	1.6	1	1	0	0	1	1
35.24	0	52	61	1	1	0	0	0	0	0	0	0	0	0	1	0	0	1	2	3	0	0	0	1	0	0	0	0	0	360	0		3500	0		3500	1150	3000	35.2	0	1	0	1.8	0.8	1	0	0	0	0
35.25	0	36	82	0	1	1	1	0	0	0	0	0	0	0	0	0	0	2	2	3	0	0	0	1	0	0	0	0	0	60	0		500	0		500	400	500	35.1	0	1	0	1.7	0.8	0	0	0	0	0
35.26	0	50	41	0	0	0	0	0	0	0	0	0	0	0	0	0	0	0	2	3	0	0	0	1	0	0	0	0	0	354	0		3500	0		3500	1250	3400	35.7	0	2	0	1.3	0.4	0	0	0	0	0
35.27	0	58	64	0	0	0	0	0	0	0	0	0	0	0	0	0	0	0	1	3	0	0	0	1	0	0	0	0	0	120	0		2000	0	500	1500	1000	1700	36.7	0	2	0	6.8	0.7	1	0	0	0	0
35.28	0	42	74	1	1	1	1	0	0	0	1	0	0	0	0	1	0	4	2	2	0	0	0	1	0	0	0	0	0	255	0		1500	0		1500	700	1400	35.5	0	0	0	1.4	0.6	0	0	0	0	0
35.3	0	67	69	1	0	0	0	0	0	0	0	0	0	0	0	0	0	0	1	3	0	0	0	1	0	0	0	0	0	120	0		8000	0		8000	0	7900	36.5	1	6	1	6.8	1	1	0	0	1	1
35.31	0	41	86	0	1	1	0	0	0	0	1	0	0	0	0	0	0	2	2	3	0	0	0	1	0	0	0	0	0	150	0		1000	0	500	500	300	950	35.4	0	1	0	1	0.8	0	0	0	0	0
35.32	0	58	76	0	1	1	0	0	0	0	0	0	0	0	1	0	1	3	2	3	0	0	0	1	0	0	0	0	1	90	0		1000	1		1000	300	1000	35.4	0	1	0	1.4	0.4	0	0	0	0	0
35.33	0	38	58	0	1	1	0	0	0	0	0	0	0	0	1	1	0	3	4	3	0	0	1	1	0	0	0	0	0	180	0		3000	0	500	2500	1300	2400	35.5	0	1	0	1.8	0.7	0	0	0	0	0
35.34	0	41	84	0	1	1	0	0	0	0	0	0	0	0	1	0	0	3	3	3	0	0	0	1	0	0	0	0	0	300	0		2750	0	250	2500		2500	36.5	0	2	0	1.8	0.5	1	0	0	0	1
35.38	0	55	58	1	1	1	1	0	0	0	0	0	0	0	0	0	0	3	2	3	0	0	1	1	0	0	0	0	0	36	0		3000	1	1000	2000	2050	2400	35.4	1	2	1	1.5	0.7	1	0	0	1	0
35.4	0	41	58	1	1	0	0	0	0	0	0	0	0	0	0	0	0	1	2	3	0	0	0	1	0	0	0	0	0	300	0		2500	0	1000	1500	2000	2000	35.5	0	5	1	3.2	1.6	1	0	0	0	0
35.6	0	28	64		1	1	1	0	0	0	0	0	0	0	0	0	0	2	2	3	0	0	0	0	0	0	0	1	0	96	0		1500	0		1500	1200	1200	34.8	0	0	0	1.3	0.4	0	0	0	0	0
39.1	0	23	60	0	1	1	0	0	0	0	0	0	0	0	0	1	0	2	2	3	0	1	0	0	0	0	0	0	0	342	0		2500	0		2500	1000	1900	34.1	0	0	0	2.11	1.1	0	0	0	0	0
39.11	0	76	66	0	1	0	1	0	0	0	0	0	0	0	1	0	1	3	2	3	0	0	0	1	0	0	0	0	0	80	1	2	11250	0	250	11000	1550	9650	34.5	0	7	1	2.52	0.65	0	0	0	0	0
39.12	0	80	88	1	1	1	0	0	0	0	1	0	0	0	1	0	0	3	2	3	1	0	0	0	0	0	0	0	0	250	0		2600	0	200	2400		2300	36.1	0	0	0	1.86	0.83	0	0	0	0	0
39.22	0	45	62	1	1	1	1	0	0	0	0	0	0	0	1	0	0	3	2	3	0	0	0	1	0	0	0	0	0	550	0		6500	0		6500	14126	6500	37	0	1	0	1.11	1.22	0	0	0	0	0
39.23	0	32	74	1	1	1	1	0	0	0	1	1	0	0	0	0	0	4	3	3	0	0	0	0	1	0	0	0	0	79	0		1000	0		1000		800	35	0	0	0	1		0	0	0	0	0
39.38	0	35	42	1	0	0	0	0	0	0	0	0	0	0	0	0	0	0	1	3	0	0	0	0	0	1	0	0	0	88	0		3500	0		3500	1830	2300	36		2	0	2	1	0	0	0		0
39.43	0	48	74	1	1	1	1	1	0	0	0	0	0	0	0	0	0	3	3	3	0	0	0	1	0	0	0	0	0	161	0		1100	0	100	1000	700	400	35.5	0	3	0	1.42	0.85	0	0	0	0	0
39.48	0	40	80	1	1	1	0	0	0	0	0	0	0	0	1	0	1	4	3	3	0	0	0	1	1	0	0	0	0	320	0		3200	0		3200	900	1700	36.2	0	1	0	0.65	1.09	0	0	0	0	0
39.49	0	52	84	1	1	0	0	0	1	0	0	0	0	0	1	0	0	2	2	2	0	0	0	0	0	1	0	0	0	140	0		1500	0		1500	500	1500	35.5	0	2	0	1.2	0.85	0	0	0	0	0
39.63	0	36	27	1	0	0	0	0	0	0	0	0	0	0	0	0	0	0	1	2	0	0	1	0	0	0	0	0	0	120	0		500	0		500	1200	250	35.8	0	3	0	1	1	0	0	0	0	0
39.72	0	33	55	1	1	1	1	0	0	0	0	0	0	0	0	0	0	2	2	3	0	0	0	0	0	0	1	0	0	415	1	2	4000	1		4000	950	2800	36	0	6	1	2.63	0.92	0	0	0	0	0
40.11	0	86	82	1	1	1	0	0	0	0	0	0	0	0	1	0	0	3	2	3	0	0	0	1	0	0	0	0	0	510	1		4000	1		4000	1900	3700	33.6	0	4	0	3.2	1.43	0	0	0	0	0
40.12	0	54	59	1	1	1	0	1	0	0	0	0	0	0	0	0	0	2	2	3	0	0	0	1	0	0	0	0	0	720	0		7000	1		7000	350	7000	35.3	1	5	1	4.8	0.92	1	0	0	0	1
40.14	0	65	65	0	1	0	0	1	0	0	1	0	0	0	1	0	0	3	3	2	0	0	0	1	0	0	0	0	0	165	0		1000	0		1000	1000	1000	35.6		6	1	1.1	1.21	0	0	0		0
40.2	0	87	67	1	1	0	1	1	0	0	0	0	0	0	1	0	0	3	3	3	0	0	0	0	1	0	0	0	0	570	1	1	5500	1		5500	960	5500		1	9	1	5	1.7	0	0	0	0	0
40.6	0	34	56	1	1	1	0	0	0	0	0	0	0	0	1	0	0	3	2	3	0	0	0	0	0	0	0	0	0	315	0		3500	1		3500	350	3100	35.5	0	6	1	1.9	0.86	0	0	0	0	0
40.7	0	52	60	1	1	0	0	0	0	0	0	0	0	1	0	0	0	2	2	3	0	0	0	0	0	0	0	0	0	375	1	1	6000	1		6000	1900	5800	36.2		3	0	2	1.1	1	0	0		0
40.8	0	39	61	1	1	1	1	0	0	0	0	0	0	0	1	0	0	4	2	3	0	0	1	0	0	0	0	0	0	180	0		500	0		500	510		36.5	0	1	0	2.3	1	0	0	0	0	0
40.9	0	60	75	1	1	1	0	1	0	0	0	0	0	0	1	0	0	3	2	3	0	0	1	0	0	0	0	0	0	120	0		1000	0		1000	500	800	34	0	1	0	0.7	1.28	0	0	0	0	0
41.2	0	57	42		0	0	0	0	0	0	0	0	0	0	0	0	0	0	3	2	0	0	0	1	0	0	0	0	0	150	1		2500	0		2500	100	2400		1	12	1	2.9	1.62	0	0	0	0	0
42.11	0	58	42	1	0	0	0	0	0	0	0	0	0	0	0	0	0	0	3	2	0	0	0	1	0	0	0	0	0	360	1	2	3000	0		3000	500	3000	36	1	10	1	3.25	2.1	0	0	0	0	0
42.13	0	60	23	1	0	0	0	0	0	0	0	0	0	0	0	0	0	0	4	2	0	0	1	1	0	0	0	0	0	120	1	4	5000	0		5000	1650	3800	36.3	1	10	1	1.7	0.7	0	0	0	0	0
42.14	0	80	61	1	1	0	0	0	1	0	0	0	0	0	0	0	0	1	4	2	0	1	0	0	0	0	0	0	0	120	0		4500	0		4500	500	4475	35.5	1	13	1	2.3	3.1	0	0	0	0	0
42.19	0	42	28	1	0	0	0	0	0	0	0	0	0	0	0	0	0	0	2	2	0	0	0	1	0	0	0	0	0	120	1	5		0			1700		35.8	1	5	0	5.02	1	0	0	0	0	0
42.2	0	34	80	1	1	1	0	1	0	0	0	0	0	0	0	0	0	3	2	3	0	0	0	0	0	1	0	0	0	180	0			0			200		35.1	0	3	0	4.62	0.6	0	0	0	0	0
42.26	0	42	23	1	0	0	0	0	0	0	0	0	0	0	0	0	0	0	3	2	0	0	1	0	0	0	0	0	0	120	0			0			550		35.4	1	11	1	1.89	1.1	0	0	0	0	0
42.35	0	32	72	1	1	0	0	0	0	0	0	0	0	0	1	0	0	1	2	3	0	0	0	1	0	0	0	0	0	150	0		1000	0		1000	1300	1000	36	0	0	0	1.7	0.5	0	0	0	0	0
42.39	0	37	46	1	0	0	0	0	0	0	0	0	0	0	0	0	0	0	1	2	0	0	0	1	0	1	0	0	0	255	0		3600	0		3600	1300	3600	35.5	1	2	0	2.15	0.7	1	0	0	0	0
42.41	0	46	32	1	1	0	0	1	1	0	0	0	0	0	0	0	0	2	2	2	0	0	0	0	0	1	0	0	0	120	0			0			1200		35.5	1	7	1	8.21	1.2	1	0	0	0	0
42.5	0	51	69	1	1	0	0	0	1	0	0	0	0	0	0	0	0	1	2	2	0	0	0	1	0	0	0	0	0	180	0		2000	0		2000	500	2000	34.9	0	6	1	1.41	1.5	0	0	0	0	0
42.51	0	72	67	0	1	1	0	0	0	0	0	0	0	0	0	0	0	1	3	2	0	0	0	1	0	0	0	0	0	120	0		1000	0		1000	0	975	34.3	1	1	0	6.8	0.4	1	0	0	0	0
42.7	0	40	24	1	0	0	0	0	0	0	0	0	0	0	0	0	0	0	1	2	0	0	0	0	0	1	0	0	0	240	0		2600	0		2600	2400	2500	37.6	1	11	1	4.9	0.6	0	0	0	0	0
42.9	0	47	55	0	1	0	0	1	0	0	0	0	0	0	0	0	0	1	1	3	0	0	0	1	0	0	0	0	0	300	0		2500	0		2500	800	50	36	0	0	0	1.66	0.4	0	0	0	0	0
43.1	0	52	92		1	1	0	0	0	0	0	0	0	0	0	0	0	1	3	2	0	0	0	1	0	0	0	0	0	60	0		500	0		500	1100	-600	36	0	3	0	3.66	0.86	0	0	0	0	0
43.15	0	24	59	0	1	1	0	0	0	0	0	0	0	0	0	1	0	2	3	3	1	0	0	0	0	0	0	0	0	183	0		1500	0		1500	1200	1200	36.6	0	2	0	0.69	0.81	0	0	0	0	0
43.19	0	56	24	0	0	0	0	0	0	0	0	0	0	0	0	0	0	0	2	2	1	0	0	0	0	0	0	0	0	60	0			0			2400		34.5	1	8	0	5.3	0.67	0	0	0	0	0
43.25	0	40	65	1	1	1	1	0	0	0	0	0	0	0	0	1	0	3	3	3	0	0	0	0	0	0	1	0	0	300	0			0					35.6	0	4	0	0.97	1.44	0	0	0	0	0
43.27	0	34	65	0	1	1	1	0	0	0	0	0	0	0	0	0	0	3	3	3	0	0	0	1	0	0	0	0	0	180	0			0			1100		35.4	0	3	0	2.01	1.37	0	0	0	0	0
43.3	0	52	31		1	0	0	0	0	0	0	0	0	0	1	0	0	1	2	2	0	0	0	1	0	0	0	0	0	240	0		2000	0		2000	2400	-400	36.1	0	1	0	5.26	0.49	0	0	0	0	0
43.7	0	39	42		1	1	0	0	0	0	0	0	0	0	0	0	0	1	3	3	0	0	0	0	1	0	0	0	0	120	0		1000	0		1000	800	1000	36	0	0	0	1.18	1.13	0	0	0	0	0
43.8	0	52	79		1	0	0	0	0	0	1	0	0	0	0	0	0	1	2	3	0	0	0	1	0	0	0	0	0	240	0		2750	0		2750	650	2100	36.5	0	3	0	2.12	0.66	0	0	0	0	0
45.2	0	61	83	0	1	1	0	0	0	0	0	0	0	0	0	0	0	1	2	2	1	0	0	0	0	0	0	0	0	60	0		2000	0		2000	700	2000	35.4	0	3	0	1	1.6	0	0	0	0	0
46.1	0	39	82		1	1	0	1	0	0	0	0	0	0	0	1	0	3	2	3	0	0	0	1	0	0	0	0	0	150	0		1500	0		1500	850	1500	36	0	1	0	0.6	0.6	0	0	0	0	0
46.12	0	54	60	1	1	0	0	0	0	0	0	0	0	0	1	0	0	1	2	2	0	0	0	1	0	0	0	0	0	180	0		1000	0		1000	1100	700		0	2	0	1.5	0.1	0	0	0	0	0
46.2	0	24	23		1	0	0	0	0	0	0	1	0	0	0	0	0	1	2	3	1	0	0	0	0	0	0	0	0	90	0		2000	0		2000	800	2000	35.8	0	1	0	1.3	0.65	0	0	0	0	0
46.21	0	39	82	1	1	1	0	1	0	0	0	0	0	0	0	1	0	3	2	3	0	0	0	1	0	0	0	0	0	150	0		1500	0		1500	850	1500	36	0	1	0	0.6	0.6	0	0	0	0	0
46.23	0	50	70	0	1	0	0	0	0	0	0	0	0	0	1	0	0	1	1	3	1	0	0	0	0	0	0	0	0	141	0		500	0		500	500		37.7	0	2	0	1.2	1.08	0	0	0	0	0
46.3	0	36	75	0	1	1	0	1	0	0	0	1	0	0	0	0	0	3	2	3	0	0	0	0	0	1	0	0	0	120	0		1500	0		1500				0	1	0	0.8	0.37	0	0	0	0	0
46.38	0	39	55	0	1	1	0	0	0	0	0	0	0	0	0	0	0	1	2	3	0	0	0	1	0	0	0	0	0	240	0		600	0		600	600	600	36.7	0	4	0	1	0.6	0	0	0	0	0
46.4	0	51	53	0	1	0	0	0	0	0	0	1	0	0	0	0	0	2	1	3	1	0	0	0	0	0	0	0	0	360	0		1000	0		1000	50	1000	36.6	0	2	0	2.9	0.36	0	0	0	0	0
46.5	0	44	77	0	1	1	0	0	0	0	0	0	0	0	0	1	0	2	2	3	0	0	0	1	0	0	0	0	0	300	1	600	4500	0		4500	100	4400	34	1	3	0	2.4	0.37	0	0	0	0	0
46.7	0	44	59	0	1	1	1	0	0	0	0	0	0	0	0	0	0	2	2	2	0	1	0	0	0	0	0	0	0	60	0		500	0		500	600			1	3	0	1	0.34	0	0	0	0	0
46.8	0	85	70	0	1	1	0	1	0	0	0	0	0	0	0	1	0	3	2	3	0	0	1	0	0	0	0	0	0	480	1		3500	0		3500	1200	3200		1	6	1	7.3	0.67	1	0	1	1	0
46.9	0	105	78	0	1	1	0	0	0	0	0	0	0	0	0	0	0	2	2	2	0	0	0	1	0	0	0	0	0	165	0		1000	1		1000	100	1000		1	10	1	1.2	1.51	1	0	0	1	0
47.12	0	43	49	1	1	1	0	0	0	0	0	0	0	0	0	0	0	1	1	3	0	0	0	1	0	0	0	0	0	180	0		2000	0		2000	250	1900	35.3	0	0	0	1.9	1.1	0	0	0	0	0
47.8	0	63	71	1	1	1	0	0	0	0	0	0	0	0	0	0	0	1	2	3	0	0	0	0	0	0	0	0	0	270	1	1	3000	1	1000	2000	250	3000	35.9	0	6	0	9.6	1.9	0	0	0	0	0
55.15	0		56	1	1	1	1	0	0	0	0	0	0	1	1	0	1	5	3	3	0	0	0	0	0	0	0	0	1	435	0		4600	1		4600	910	3750	36.4	1	7	1	2.7	1.2	1	1	0	1	0
55.17	0	52	63	1	1	1	0	0	0	0	0	0	0	0	1	0	0	2	2	3	0	0	0	0	0	0	0	0	0	480	0		5000	1		5000	4050	4200	36.8	0	9	1	2.6	1.1	0	0	0	0	0
55.18	0	46	48	0	1	0	1	0	0	0	0	0	0	0	1	0	0	2	2	3	0	0	0	0	0	0	0	0	0	240	0		3500	1		3500	450	3500	35	0	5	0	3.3	0.5	0	0	0	0	0
55.19	0	59	53	0	1	0	1	0	1	0	0	0	0	1	0	0	1	3	2	3	0	0	0	0	0	0	0	0	1	360	1	1	5026	1		5026	2250	4626	36.7	0	8	1	3.1	0.7	0	0	0	0	0
55.24	0	40	67	0	1	1	0	0	0	0	1	0	0	0	0	0	0	2	3	3	0	0	0	0	1	0	0	0	0	270	0		2500	0		2500	400	2000	34.8	0	5	0	1.2	0.6	0	0	0	0	0
55.25	0	32	36	1	0	0	0	0	0	0	0	0	0	0	0	0	0	0	1	3	0	0	0	1	0	0	0	0	1	270	0		1500	0		1500	0	1200	36.5	0	5	0	2.8	0.9	0	0	0	0	0
55.33	0	46	55	0	1	1	0	1	0	0	0	0	0	0	1	0	0	3	2	3	0	0	0	0	0	0	0	0	0	390	0		4500	1		4500	400	3700	36.6	0	3	1	3.5	0.7	1	0	0	1	0
55.36	0	49	83	1	1	1	1	0	0	0	0	0	0	0	0	0	0	3	3	3	0	0	0	1	0	0	0	0	1	180	0		2000	1		2000	0	2000	34.9	0	4	0	1.4	1	0	0	0	0	0
55.38	0	43	42	0	1	1	1	0	0	0	0	0	0	0	0	0	1	3	2	3	0	0	0	0	1	0	0	0	0	180	0		1500	1		1500	300	1500	34	0	5	0	0	0.7	1	0	0	1	0
55.4	0	58	66	0	1	1	0	1	0	0	0	0	0	0	0	0	0	2	2	2	0	0	0	1	0	0	0	0	0	180	1	4	2500	1		2500	1200	2400	35.4	0	9	1	5.1	1.2	1	0	0	1	0
55.43	0	32	58	0	1	0	0	1	0	0	0	0	0	0	0	1	0	1	3	3	0	0	0	1	0	0	0	0	0	300	0		1500	1		1500	0	1500	35.8	0	4	1	0.8	0.8	1	0	1	1	0
55.44	0	41	67	1	1	1	0	0	0	0	1	1	0	0	0	0	0	3	4	3	0	0	0	0	1	0	0	0	0	240	0		3000	1		3000	100	1600	35.9	0	5	0	2.7	1.1	1	1	0	1	0
55.46	0	54	55	1	1	1	0	1	0	0	1	0	0	0	0	0	0	3	3	2	0	0	0	0	1	0	0	0	0	360	1	1	4500	1		4500	1800	3700	34.6	0	6	0	1.7	1.1	0	0	0	0	0
55.48	0	49	66	1	1	1	0	1	0	0	0	0	0	0	1	0	0	3	2	3	0	0	0	0	0	0	0	0	1	261	0		3000	0		3000	1450	3000	35.2	0	4	0	1.5	0.9	0	0	0	0	0
55.5	0	36	64	1	1	1	0	0	0	0	0	0	0	0	1	0	0	2	2	3	0	0	0	0	0	0	0	0	1	360	1	1	4390	1		4390	2200	4390	36.3	0	4	1	1.4	1	1	0	0	0	0
55.52	0		80	0	1	1	0	0	0	0	0	0	0	0	1	0	0	2	2	3	0	0	0	1	0	0	1	0	1	240	0		2000	0		2000	1300	1700	34.9	0	5	0	1	1.7	1	0	0	1	0
55.56	0	33	57	0	1	1	1	0	0	0	0	0	0	1	0	0	0	3	3	3	0	0	0	0	0	1	0	0	0	255	0		2000	0		2000	2100	1700	37.2	0	7	1	1.5	1	0	0	0	0	0
55.59	0	48	64	0	1	1	1	0	0	0	1	1	0	0	0	0	1	6	2	3	0	0	0	0	1	0	0	0	0	180	0		2000	1		2000	1450	700	34.6	0	0	0	1.7	0.9	1	0	0	0	0
55.6	0	27	69	1	1	0	0	1	0	0	0	0	0	0	0	1	0	2	3	3	0	0	0	0	1	0	0	0	0	240	0		2250	0		2250	1550	1950	36.6	0	4	0	1.4	1.5	0	0	0	0	0
55.63	0	56	72	1	1	1	0	1	1	0	0	0	0	0	1	0	0	4	2	3	0	0	0	0	0	0	0	0	0	300	0		4000	1		4000	800	3500	36.8	0	4	0	3.6	0	0	0	0	0	0
55.66	0	49	60	1	1	1	0	0	0	0	0	0	0	0	0	0	0	1	2	2	0	0	0	1	0	0	0	0	0	300	0		4000	1		4000	500	3400	34.3	0	4	0	0	0.6	0	0	0	0	0
55.9	0	49	26	1	0	0	0	0	0	0	0	0	0	0	0	0	0	0	1	2	0	0	0	1	0	0	0	0	0	180	1	4	2000	0		2000	1550	1500	35.4	1	10	0	2.6	1.4	1	0	0	1	0
57.1	0	48	70	1	1	1	1	0	0	0	1	0	0	0	0	1	0	4	3	2	0	0	0	0	1	0	0	0	0	330	0		1000	1		1000		1000	36	0	5	0	1	1.54	0	0	0	0	0
57.16	0	34	61	0	1	1	0	1	0	0	0	0	0	0	0	0	0	2	3	2	0	0	0	0	1	0	0	0	0	390	1	2	2500	1		2500		2100		0	6	1		0.71	0	0	0	0	0
57.19	0	55	79	1	1	1	1	1	0	0	1	0	0	0	0	1	0	5	3	3	0	0	0	0	1	0	0	0	0	180	0		500	0		500				0	5	0	1.77	2.01	1	0	1	0	0
57.21	0	31	61	1	1	1	1	1	0	0	1	1	0	0	0	1	0	5	3	3	0	0	0	0	1	0	0	0	0	410	0		2500	0		2500		2050		0	2	0	2.55	0.54	1	1	0	1	0
57.3	0	54	92	0	1	1	1	0	0	0	0	0	0	0	0	0	0	3	3	2	0	0	0	0	1	0	0	0	0	180	0		1500	1		1500	845	100		0	4	0	1.67	1.48	0	0	0	0	0
57.31	0	17	58	1	1	1	1	1	0	0	1	0	0	0	0	0	0	4	3	2	0	0	0	0	1	0	0	0	0	210	0		1000	1		1000		1000	36.5	0	3	1		1.09	0	0	0	0	0
57.32	0	29	70	1	1	1	0	1	0	0	0	0	0	0	0	1	0	3	3	3	0	0	0	0	1	0	0	0	0	210	0		1000	0		1000				0	1	0	1.67	1.01	0	0	0	0	0
57.35	0	92	24	1	0	0	0	0	0	0	0	0	0	0	0	0	0	0	1	2	1	0	0	0	0	1	0	0	0	300	0		3800	1		3800	50	3800	38	1	12	1	3.11	1.76	1	0	0	1	0
57.36	0	37	57	1	1	0	1	1	0	0	1	0	0	0	0	1	0	4	3	3	0	0	0	0	1	0	0	0	0	620	0		1500	1		1500		1500		0	6	1			0	0	0	0	0
57.42	0	38	53	0	1	0	0	1	0	0	1	0	0	0	0	0	0	2	2	2	0	0	0	1	0	0	0	0	0	240	0		2500	0		2500	500	2200		0	4	0	0.67	0.9	0	0	0	0	0
57.45	0	51	83	1	1	1	1	1	0	0	1	0	0	0	0	1	0	5	3	2	0	0	0	0	1	0	0	0	0	600	0		3000	1		3000	1600	1700	35	0	5	1	3.89	1.13	1	1	0	0	0
57.6	0	40	67	0	1	1	1	0	0	0	0	0	0	0	0	0	0	2	2	3	0	0	0	0	0	0	0	0	1	630	1		4700	1	200	4500	250	3850		1	11	1	1.33	0.57	1	0	1	1	0
193.1	0	38	53	0	0	0	0	0	0	0	0	0	0	0	0	0	0	0	1	3	0	0	0	1	0	0	0	1	0	420	1	2	5500	1		5500	1800	4500	35.5	0	3	0	5.03	0.77	1	0	0	1	0
193.1	0	59	62	0	1	1	0	0	0	0	0	0	0	0	0	0	0	1	2	2	1	0	0	0	0	0	0	0	0	180	0		3000	1		3000		1900	36	1	6	0	4.4	0.78	1	0	1	0	1
193.2	0	34	64	0	0	0	0	0	0	0	0	0	0	0	0	0	0	0	1	3	0	0	0	0	0	0	0	1	0	525	1	2	6000	1		6000	250	5600	36.2	0	4	1	5.76	0.78	1	0	0	1	0
193.3	0	31	63	1	0	0	0	0	0	0	0	0	0	0	0	0	0	0	2	3	0	0	0	1	0	0	0	0	0	420	0		3750	0		3750	700	2850	36.6	0	1	0	0.77	0.86	0	0	0	0	0
193.4	0	61	67	0	1	1	0	1	0	0	0	0	0	0	0	1	0	3	3	2	0	0	0	1	0	0	0	0	0	180	0		1850	1		1850	400	1750	36	0	5	0	1.9	2.41	1	1	1	0	0
194.13	0	25	65	1	1	1	0	0	0	0	0	0	0	0	0	0	0	1	3	2	0	0	0	1	0	0	0	0	0	180	0		2000	0		2000	600	1700	37.1	0	2	0	1.3	2.1	0	0	0	0	0
194.14	0	25	61	1	1	0	0	1	1	0	0	0	0	0	0	1	0	3	3	3	0	1	0	0	0	0	0	0	0	480	0		4000	0		4000	1100	3900	35.8		4	0	2.1		0	0	0		0
194.2	0	25	67	1	0	0	0	0	0	0	0	0	0	0	0	0	0	0	2	2	0	0	0	1	0	0	0	0	0	120	0		1000	0		1000	700	500	35.7	0	0	0	2	0.8	0	0	0	0	0
194.22	0	34	71	1	1	1	0	0	0	0	0	0	0	0	0	0	0	1	3	3	0	0	0	0	0	0	0	0	0	180	0		3500	0		3500	700	3250	35.1	0	2	0	3.8	1.1	0	0	0	0	0
194.25	0	37	91	0	1	1	0	0	0	0	0	0	0	0	0	0	0	1	3	3	0	0	0	1	0	0	0	0	0	375	0		2700	0		2700	400	2550	35		1	0	2	0.6	0	0	0		0
194.26	0	34	88	1	1	1	0	0	0	0	0	0	0	0	0	0	0	2	3	3	0	1	0	0	0	0	0	0	0	120	0		500	0		500	400	350	35.4	0	1	0	1.2	0.8	0	0	0	0	0
194.5	0	47	85	1	1	1	0	0	0	0	0	1	0	0	0	0	0	2	2	3	0	0	0	0	0	0	0	0	0	240	0		3000	0		3000	1400		34.5	0	0	0	2.4	0.9	0	0	0	0	0
194.7	0	76	78	1	1	1	0	0	0	0	0	0	0	0	1	0	0	4	3	2	0	0	0	0	0	0	1	0	0	42	0		250	0		250	1100		35.2	0	4	0	1.3	3.7	0	0	0	0	0
194.8	0	32	72	1	1	1	0	0	0	0	0	0	0	0	0	0	0	1	2	3	0	0	0	0	0	0	1	0	0	300	0		3800	0		3800	1200	3100	35.7	0	1	0	2.4	1	0	0	0	0	0
194.9	0	37	61	1	1	1	0	0	0	0	0	0	0	0	1	0	0	2	2	3	0	0	0	0	0	0	1	0	0	315	0		3000	0		3000	1250	3000	34.9	0	1	0	1.4	0.6	0	0	0	0	0
9	1	60	65	0	0	0	0	0	0	0	0	0	0	0	0	0	0	0	4	3	0	0	0	1	0	0	0	0	0	120	0		1000	0		1000	900	100	36	1	17	1	1.8	4.9	1	0	1	0	1
10	1	52	76	1	1	1	1	0		0	0	0	0	1	1	0	1	4	3	3	0	0	0	1	0	0	0	0	0	480	1	3	12000	0	500	11500	2300	9700	35	1	7	0	3.6	1.2	1	0	1	0	1
11	1	51	77	1	1	1	1	0	0	0	0	0	0	0	1	0	0	3	2	3	0	0	0	1	0	0	0	0	0	420	1	5	10300	0	1000	9300	2000	8300	34.2	1	1	0	6	0.9	0	0	0	0	0
18	1	39	72	1	1	1	0	0	0	0	1	0	0	0	0	0	0	2	3	3	0	0	0	0	0	0	0	0	1	120	0		500	0		500	1100	-600	34		5	0	3.4	1	0	0	0	0	0
19	1	40	63	1	1	1	0	1	0	0	0	0	0	0	1	0	1	4	2	3	0	0	0	0	1	0	0	0	0	470	1	1	9500	0	500	9000	4000	5500	35.8	0	11	0	4.1	0.9	0	0	0	0	0
20	1	33	18	0	0	0	0	0	0	0	0	0	0	0	0	0	0	0	1	3	0	0	0	0	0	0	0	0	1	435	1	2	4500	0	500	4000	2200	2300	33.6	0	1	0	3	0.7	0	0	0	0	0
21	1	38	72	1	1	0	0	0	0	0	0	0	0	0	1	0	0	1	2	3	0	0	0	0	0	0	1	0	0	330	1	5	4700	1	200	4500	3950	750	35	0	5	0	1.5	1.7	0
23	1	34	63	0	1	1	0	1	0	0	1	0	0	0	0	0	0	3	3	3	0	0	0	1	0	0	0	0	0	480	1	1	7000	1		7000	1200	5800	35.5	0	4	0	2.1	0.9	1	0	1	0	1
34	1	48	48	0	1	0	0	0	0	0	0	0	0	0	1	0	0	1	2	2	0	0	0	0	0	1	0	0	0	360	1	1	9000	0		9000	4600	4400	36.5	1	3	0	6	0.8	0	0	0	0	0
43	1	50	56	0	1	0	0	0	0	0	0	0	0	0	1	0	0	1	3	3	0	0	0	1	0	0	0	0	0	480	0		7000	0		7000	4300	2700	35.2	1	4	1	6.5	0.5	1	0	0	1	0
44	1	34	48	0	1	0	0	1	1	0	0	0	0	0	0	1	0	3	4	3	0	0	0	0	0	0	0	0	1	60	1	3	500	1		500	1600	-1100	36	0	10	0	5.3	1	1	0	0	0	1
45	1	59	80	1	1	1	1	0	0	0	1	0	0	0	0	0	1	4	4	2	0	0	0	1	0	0	0	0	0	120	0		2000	0		2000	980	1020	35.7	1	7	1	2.9	3.4	1	0	0	1	1
57	1	38	74	0	0	0	0	0	0	0	0	0	0	0	0	0	0	0	1	3	0	0	0	0	0	1	0	0	0	120	0		1500	1		1500	700	800	35.2	0	2	0		0.9	1	0	0	0	1
58	1	46	46	1	1	1	0	1	1	0	0	0	0	0	0	0	0	3	4	2	0	0	0	1	0	0	0	0	0	480	1	10	13000	1	3000	10000	2100	10900	37	1	8	0	2.1	1.8	1	0	0	0	1
63	1	48	48	0	0	0	0	0	0	0	0	0	0	0	0	0	0	0	1	3	0	0	0	1	0	0	0	0	0	480	1	2	7500	1	500	7000	2700	4800	33.4	1	4	0	3.1	0.7	0	0	0	0	0
64	1	39	58	1	1	0	0	1	1	0	0	0	0	0	0	0	0	2	2	3	0	1	0	0	0	0	0	0	0	600	1	2	10500	0		10500	4550	5950	36.3	1	6	0	3.3	0.8	1	0	1	0	0
65	1	47	75	0	1	0	0	0	0	0	0	0	0	0	1	0	0	1	2	2	0	0	0	0	0	1	0	0	0	135	0		1000	0		1000	550	450	35	0	5	0	3.2	0.6	0	0	0	0	0
74	1	49	63	1	1	1	1	0	0	1	0	1	0	0	0	1	1	6	3	3	0	0	0	0	0	0	0	0	1	180	1	3	4000	1		4000	1500	2500	35.5	1	4	0	1.4	0.8	1	0	0	0	1
79	1	51	80	0	1	1	0	0	0	0	0	0	0	0	0	0	1	2	3	2	0	0	0	1	0	0	0	0	0	120	0		1750	1	500	1250	2300	-550	36	1	4	0	2	0.7	0	0	0	0	0
86	1	51	70	0	1	0	1	0	0	0	0	0	0	0	0	0	0	1	2	3	0	0	0	1	0	0	0	0	0	300	0		10500	0		10500	5400	5100	35	0	4	0	2.6	0.7	0	0	0	0	0
94	1	24	42	1	1	0	0	0	0	0	0	0	0	0	1	0	0	1	2	3	0	0	0	1	0	0	0	0	0	530	0		8000	0	1000	7000	1200	6800	36.1		6	0	2	0.9	1	0	0	0	1
101	1	56	77	1	1	1	0	0	0	0	0	0	0	0	1	0	0	2	3	2	0	0	0	0	0	1	0	0	0	120	0		1000	0		1000	1190	-190	36	0	4	0	2.7	1	0	0	0	0	0
103	1	28	67	1	1	1	1	0	0	0	0	0	0	0	0	0	0	2	2	3	0	0	0	0	0	0	1	0	0	240	1	1	5150	0	150	5000	5420	-270	35.6	0	2	0	2.5		0	0	0	0	0
105	1	31	54	0	1	1	1	0	0	0	0	0	0	0	0	0	0	2	2	3	0	0	0	1	0	0	0	0	0	390	0		4750	0		4750	1600	3150	35	0	3	0	1.7	0.9	0	0	0	0	0
107	1	31	38	1	1	1	0	0	0	0	1	0	0	0	0	0	1	3	3	3	0	0	0	0	0	0	0	0	1	310	1	3	3500	1		3500	1300	2200	36		7	0	2	0.9	0	0	0	0	0
114	1	44	69	1	0	0	0	0	0	0	0	0	0	0	0	0	0	0	1	3	0	0	1	0	0	0	0	0	0	720	1	7	12500	1	500	12000	1400	11100	35.1	1	7	0	3.2	0.7	1	0	1	1	0
115	1	44	81	1	1	0	0	0	0	0	0	0	0	0	1	0	0	1	2	3	0	0	0	1	0	0	0	0	0	300	0		4000	0		4000	2390	1610	35	0	3	0	1	0.6	1	0	0	0	1
117	1	44	84	1	1	1	0	0	0	0	0	0	0	0	0	0	0	1	2	3	0	1	0	0	0	0	0	0	0	480	0		4000	0		4000	2060	1940	36	0	3	0	2.2	0.6	1	0	0	0	1
121	1	52	76	1	1	0	0	1	1	0	0	0	0	0	0	1	0	3	3	3	0	1	0	0	0	0	0	0	0	360	0		5500	0		5500	2000	3500	35	1	2	0	2.2	1.1	1	0	0	0	1
122	1	57	54	1	1	1	1	0	0	0	0	0	1	1	0	0	0	3	3	2	0	0	0	0	0	0	0	0	1	240	0		1000	0		1000	0	1000	36.7	0	4	0	1.1	4	1	0	1	1	1
126	1	29	45	0	1	0	0	0	0	0	0	0	0	0	0	1	0	1	3	3	0	0	0	0	0	0	0	0	1	120	0		1000	0		1000	2150	-1150	35.8		6	0	3	0.7	0	0	0	0	0
132	1	51	81	1	1	0	0	0	0	0	0	0	0	0	1	0	0	1	2	3	0	0	0	0	0	0	1	0	0	60	0		1000	0		1000	3000	-2000	36	0	6	0	1	2.8	0	0	0	0	0
133	1	58	62	0	1	1	1	0	0	0	0	0	0	0	1	0	0	3	4	2	0	0	0	0	0	0	0	0	1	330	0		12000	1	1000	11000	1650	10350	37	1	9	1	5.6	2.4	1	0	0	1	1
134	1	32	51	0	1	1	0	0	0	0	0	0	0	0	0	0	0	1	2	3	0	0	0	0	0	0	0	0	1	140	0		2500	0		2500	900	1600	35.6		8	0	1	0.5	0	0	0	0	0
135	1	18	38	1	0	0	0	0	0	0	0	0	0	0	0	0	0	0	1	3	0	0	0	0	0	0	0	0	1	465	0		9000	0		9000	1900	7100	36.5		6	0	4.9	0.8	0	0	0	0	0
136	1	26	42	1	1	0	0	1	1	0	0	0	0	0	0	1	0	3	2	3	0	0	0	0	0	0	0	0	1	390	0		8000	0	500	7500	2600	5400	36		9	0	2.4	0.5	0	0	0	0	0
137	1	38	77	1	1	1	0	1	0	0	0	0	0	0	0	1	0	3	2	3	0	0	0	0	0	0	0	0	1	55	0		500	0		500	1600	-1100	36		7	0	6.1	2.1	0	0	0	0	0
143	1	34	65	1	1	1	1	0	0	0	0	1	0	0	0	0	0	3	3	3	0	0	0	0	1	0	0	0	0	240	0		4000	0		4000	4400	-400	35.5	0	5	0	2	1.8	0	0	0	0	0
144	1	37	65	0	1	1	0	0	0	0	0	0	0	0	0	0	0	5	2	3	0	1	0	0	0	0	0	0	0	360	0		5500	0		5500	1750	3750	35.4	1	3	0	2.3	1.4	0	0	0	0	0
145	1	49	76	1	1	0	0	1	1	0	0	0	0	1	0	1	0	3	2	3	0	0	0	1	0	0	0	0	0	240	0		7000	1		7000	4950	2050	35	1	3	0	1.8	0.7	1	0	0	0	1
146	1	56	62	0	0	0	0	0	0		0	0	0	0	0	0	0	0	1	3	0	0	0	1	0	0	0	0	0	480	0		9000	0	1000	8000	2150	6850	35	1	6	0	2.7	0.5	1	0	0	0	1
148	1	44	77	1	1	1	0	1	1	0	0	0	0	0	1	0	1	5	3	3	0	0	0	1	0	0	0	0	0	480	1	3	8000	0	1000	7000	2350	5650	35	1	3	0	4.5	0.9	1	0	0	1	0
149	1	43	47	1	0	0	0	0	0	0	0	0	0	0	0	0	0	0	4	2	0	0	0	1	0	0	0	0	0	255	1	2	5500	1	500	5000	0	5500	37.6	1	12	1	6.2	3.8	1	0	0	1	1
152	1	31	51	0	1	1	0	0	0	0	0	0	0	0	0	0	0	1	2	3	0	0	0	1	0	0	0	0	0	300	0		3000	0	1000	2000	1364	1636	35.6	0	2	0	0.8	0.7	0	0	0	0	0
157	1	38	76	0	1	1	1	0	0	0	1	0	0	1	1	0	0	4	3	3	0	0	0	0	0	1	0	0	0	250	0		2500	1		2500	850	1650	36	0	5	0	1.6	0.6	0	0	0	0	0
161	1	39	30	0	0	0	0	0	0	0	0	0	0	0	0	0	0	0	1	3	0	0	0	0	0	0	0	0	1	450	1	1	3000	0		3000	1170	1830	35	0	5	0		0.6	0	0	0	0	0
162	1	41	68	1	1	1	1	0	1	0	0	0	0	0	1	0	1	5	2	2	0	0	0	0	1	0	0	0	0	210	1	2	3000	0		3000	1975	1025	36		3	0	0.9	1.1	0	0	0	0	0
164	1	38	62	0	0	0	0	0	0	0	0	0	0	0	0	0	0	0	1	3	0	0	0	1	0	0	0	0	0	300	0		6000	1	500	5500	1600	4400	35	1	2	0	2	0.8	0	0	0	0	0
165	1	30	32	1	0	0	0	0	0	0	0	0	0	0	0	0	0	0	1	3	0	0	0	1	0	0	0	0	0	515	0		12500	0	500	12000	3400	9100	34.8	1	4	0	4.3	0.9	0	0	0	0	0
167	1	43	74	0	1	1	1	0	0	0	0	0	0	0	0	0	0	2	2	3	0	0	0	0	1	0	0	0	0	300	0		3000	0		3000	1350	1650	36.4	0	4	0	1	1.4	0	0	0	0	0
168	1	68	86	1	1	1	0	0	0	1	0	0	0	0	0	0	1	3	3	2	0	0	0	1	0	0	0	0	0	190	1	2	5000	0		5000	1400	3600	35	1	8	1	1	0.7	0
171	1	31	59	1	1	0	0	1	0	0	0	0	0	0	0	0	0	1	2	3	0	0	1	0	0	0	0	0	0	300	0		2500	0		2500	1000	1500	35.1	0	4	0	5.8	0.7	0	0	0	0	0
173	1	34	75	1	1	1	0	0	0	0	0	0	0	0	0	0	0	1	2	3	0	0	0	0	0	0	0	0	1	50	0		1000	0		1000	2800	-1800	35.9	0	5	0	2.1	0.8	0	0	0	0	0
174	1	38	49	0	1	1	0	1	0	0	1	0	0	0	1	1	0	5	3	3	0	0	0	1	0	0	0	0	0	300	0		8000	0		8000	700	7300	36.9	0	1	0	4.3	1	1	0	0	0	0
176	1	32	70	0	1	1	0	0	0	0	0	0	0	0	0	0	0	1	2	3	0	0	0	1	0	0	0	0	0	180	0		3500	0	500	3000	1850	1650	36	0	0	0	1.2	1	0	0	0	0	0
177	1	32	70	0	1	1	0	0	0	0	0	0	0	0	1	0	0	2	2	3	0	0	0	0	0	0	0	0	1	180	0		3000	0		3000		3000	36	0	0	0		0.9	0	0	0	0	0
178	1	36	87	0	1	1	1	0	0	0	0	0	0	0	1	0	0	3	2	3	0	0	0	0	0	1	0	0	0	120	0		2000	0		2000	900	1100	36	0	0	0		0.7	0	0	0	0	0
179	1	59	73	0	1	0	0	0	0	0	0	0	0	0	1	0	0	1	2	3	0	0	0	1	0	0	0	0	0	120	0		4000	0		4000		4000	36	1	8	0	21	3.4	0	0	0	0	0
183	1	33	53	0	1	0	0	0	0	0	0	0	0	0	1	0	0	1	3	3	0	1	0	0	0	0	0	0	0	480	1	2	7500	0		7500	1950	5550	36.1	1	3	0	2.5	0.7	1	0	0	0	1
186	1	34	33	1	1	1	0	0	0	0	0	0	0	0	0	0	0	1	2	3	0	0	0	1	0	0	0	0	0	215	0		8000	1		8000	6700	1300	36	0	1	0		0.7	0	0	0	0	0
187	1	33	64	1	1	1	1	0	0	0	0	1	0	0	0	1	1	5	3	2	0	0	0	0	1	0	0	0	0	90	1	1	1500	0		1500	1500		36		4	0	2.5	1.6	1	0	0	1	1
193	1	43	39	1	1	0	0	0	0	0	0	0	0	0	1	0	0	1	2	3	0	0	0	1	0	0	0	0	0	280	1	1	3000	1		3000	5	2995	36	0	7	0	0	0.9	0	0	0	0	0
194	1	52	71	0	1	1	1	0	0	0	0	0	0	0	0	0	1	3	3	3	0	0	1	0	0	0	0	0	0	195	0		3000	1		3000	3100	-100	36	0	5	0	0	0.9	1	0	0	0	0
198	1	42	70	0	1	0	0	0	0	0	0	1	0	1	0	0	0	1	3	2	0	0	0	0	0	1	0	0	0	180	1	2	2000	0		2000	1700	300	36	0	2	0	0	0.6	0	0	0	0	0
200	1	52	74	1	1	0	1	0	0	0	0	0	0	0	0	0	0	5	3	3	0	0	0	1	0	0	0	0	0	240	0		3000	0		3000	2450	550	36	0	6	0	0	0.8	0	0	0	0	0
206	1	43	53	1	1	1	0	0	0	0	0	0	1	1	1	1	0	4	3	3	0	0	1	0	0	0	0	0	0	100	0		500	0		500	400	100	33	1	8	0	4	4.4	1	0	0	0	1
216	1	35	47	1	1	1	0	0	0	0	0	0	0	0	0	0	0	1	2	3	0	0	1	0	0	0	0	0	0	300	0		3500	0		3500	2850	650	35	0	5	0	2.9	1.5	0	0	0	0	0
218	1	44	82	0	1	1	1	0	0	0	0	1	0	0	0	0	1	4	3	3	0	0	0	0	1	0	0	0	0	205	0		2000	0		2000	1500	500	36.3	0	1	0	0.9	1	0	0	0	0	0
219	1	36	51	0	1	0	0	0	0	0	0	0	0	0	1	0	0	1	2	2	0	0	0	1	0	0	0	0	0	180	0		500	0		500	1230	-730	36.2	1	2	0	1.3	0.7	1	0	1	1	1
220	1	33	54	1	1	0	0	0	0	0	0	0	0	0	1	0	0	1	2	3	0	0	0	1	0	0	0	0	0	405	1	2	4650	0		4650	1950	2700	35.2	1	1	0	5.9	1.1	0	0	0	0	0
224	1	50	76	1	1	1	0	0	0	0	1	0	0	0	0	0	0	2	3	3	0	0	0	0	0	0	0	0	1	210	0		2100	0		2100	2950	-850	33.4	0	1	0	0.8	1.1	0	0	0	0	0
225	1	47	74	1	1	0	0	1	0	0	1	0	0	0	1	1	0	4	3	2	0	0	0	1	0	0	0	0	0	45	1	3	5500	0		5500	1700	3800	36.4	1	5	0	2.2	1	1	0	1	1	0
226	1	69	69	0	0	0	0	0	0	0	0	0	0	0	0	0	0	0	4	2	0	0	0	1	0	0	0	0	0	300	1	1	4000	0		4000	0	4000	34	1	12	1	6.9	3.6	1	0	1	0	1
227	1	39	53	0	1	0	0	0	0	0	0	0	0	0	1	0	0	1	2	2	0	0	0	1	0	0	0	0	0	270	1	2	6500	0		6500	1000	5500	35.8	1	5	0	5.6	0.9	1	0	1	0	1
228	1	41	59	0	0	0	0	0	0	0	0	0	0	0	0	0	0	0	1	3	0	0	0	0	0	0	0	0	1	420	1	1	7500	0		7500	6000	1500	35.5	0	3	0		0.6	0	0	0	0	0
232	1	33	55	1	1	1	0	0	0	0	0	0	0	0	0	0	1	6	3	3	0	0	0	0	1	0	0	0	0	210	0		2250	0		2250	3025	-775	36.1	0	2	0	1	1.2	0	0	0	0	0
235	1	37	62	0	1	1	0	0	0	0	0	0	0	0	0	0	0	1	2	3	0	0	0	1	0	0	0	0	0	120	0		2500	0		2500	1660	840	36	0	2	0	3.2	0.7	0	0	0	0	0
236	1	41	76	0	1	1	0	0	0	0	0	0	0	0	0	0	0	1	2	3	0	0	0	1	0	0	0	0	0	150	0		1500	0		1500	1620	-120	36	0	2	0	1.8	0.6	0	0	0	0	0
237	1	35	72	1	1	1	0	0	0	0	0	0	0	0	0	0	0	1	2	3	0	0	0	1	0	0	0	0	0	390	0		4000	1	500	3500	3600	400	36		6	1	3	0.7	1	0	0	1	0
238	1	51	81	1	1	1	0	0	0	0	0	0	0	0	1	0	1	3	2	3	0	0	0	0	1	0	0	0	0	300	1	2	6500	1		6500	1200	5300	36		4	0	3.2	0.9	0	0	0	0	0
239	1	37	69	0	1	1	1	1	0	0	1	0	0	0	0	1	0	5	3	3	0	0	0	0	1	0	0	0	0	315	0		3000	0		3000	767	2233	36.3	0	2	0	2.5	0.8	0	0	0	0	0
241	1	49	93	0	1	1	0	0	0	0	0	0	0	0	1	0	0	2	3	3	0	0	0	1	0	0	0	0	0	130	0		2000	0		2000	1700	300	35.2	1	3	0	4.4	1.1	1	0	0	1	1
247	1	33	56	1	0	0	0	0	0	0	0	0	0	0	0	0	0	0	1	3	0	0	0	0	0	0	0	0	1	540	0		8000	0	1000	7000	1100	6900	36.2	0	2	0	2	1	1	0	0	1	1
250	1	35	74	0	1	1	0	0	0	0	0	0	0	0	1	0	0	2	2	2	0	0	0	1	0	0	0	0	0	120	0		1500	0		1500	1700	-200	36.4	0	0	0	0.9	0.9	0	0	0	0	0
251	1	31	74	1	1	1	0	0	0	0	0	0	0	0	1	0	0	2	2	3	0	0	0	0	0	0	0	0	1	95	0		1500	0		1500	840	660	36		4	0	1.3	1.2	0	0	0	0	0
255	1	46	77	1	1	1	1	0	0	0	0	0	0	0	1	0	0	3	4	2	0	0	0	1	0	0	0	0	0	270	0		1900	0		1900	1150	750	36	0	2	0		1.5	0	0	0	0	0
259	1	59	72	1	1	0	0	0	0	0	0	0	0	0	1	1	0	2	3	3	0	0	1	0	0	0	0	0	0	290	1	2	7000	1		7000	1400	5600	35.6	1	6	0	0.7	0.5	0	0	0	0	0
260	1	56	75	0	0	0	0	0	0	0	0	0	0	0	0	0	0	0	1	3	0	0	0	0	0	1	0	0	0	145	0		2000	0		2000	1200	800	35.5	0	4	1	0.9	0.4	0	0	0	0	0
264	1	63	46	1	1	0	0	1	1	0	0	0	0	0	1	1	0	4	3	3	0	0	1	0	0	0	0	0	0	245	1	1	9000	1		9000	3000	6000	35	1	11	1	1	0.8	0	0	0	0	0
266	1	47	38	0	1	1	0	1	0	0	0	0	0	0	0	0	0	2	2	3	0	0	0	1	0	0	0	0	0	290	1	5	5860	1	360	5500	775	5085	36	0	7	0	4.4	1.5	1	0	0	0	1
268	1	44	74	0	1	1	0	0	0	0	0	0	0	0	0	0	0	1	2	3	0	0	0	0	0	0	0	0	1	360	0		5500	0		5500	1250	4250	35	0	0	0	1.1	0.9	1	0	0	0	1
272	1	41	72	1	1	1	0	1	0	0	0	0	0	0	1	0	0	3	3	3	0	0	1	0	0	0	0	0	0	210	0		2500	0		2500	1050	1450	36	0	0	0	1	1.1	0	0	0	0	0
273	1	46	46	1	0	0	0	0	0	0	0	0	0	0	0	0	0	0	4	2	0	0	0	1	0	0	0	0	0	315	1	1	8000	0		8000	700	7300	36	1	8	1	2.2	0.7	1	0	1	0	1
274	1	44	44	0	1	0	0	1	0	0	0	0	0	0	0	0	0	1	2	3	0	0	0	1	0	0	0	0	0	220	0		8500	0		8500	4300	4200	33.5		5	1	3.1	0.5	1	0	0	0	1
277	1	50	67	0	1	0	0	1	0	0	0	0	0	0	0	0	0	1	2	3	0	0	0	1	0	0	0	0	0	260	1	4	6500	1	500	6000	2400	4100	32.5	0	6	0	13	1.1	0	0	0	0	0
279	1	49	80	0	0	0	0	0	0	0	0	0	0	0	0	0	0	0	1	2	0	0	0	1	0	0	0	0	0	300	1	2	1200	0	200	1000	1500	-300	35	0	3	0	5	1.1	1	0	0	0	1
282	1	52	80	1	1	0	0	0	0	0	0	0	0	0	1	1	0	2	3	3	0	0	0	0	0	1	0	0	0	250	1	1	1500	0		1500	2000	-500	36	0	4	0	1.6	1	1	0	0	0	1
283	1	58	82	0	1	0	1	0	0	0	0	0	0	0	0	0	0	1	2	3	0	0	0	1	0	0	0	0	0	300	0		2000	0		2000		2000	35.8	0	7	0	28	7	0	0	0	0	0
285	1	50	79	1	1	1	0	0	0	0	0	0	0	0	1	0	0	2	3	3	0	0	0	0	1	0	0	0	0	195	0		1750	0	500	1250	1250	500	34	0	3	0	1	1.8	0	0	0	0	0
286	1	42	62	1	1	0	0	1	0	0	1	0	0	0	0	0	0	2	3	3	0	0	0	0	1	0	0	0	0	285	0		5000	0		5000	2200	4780	36	0	2	0	3.1	1	0	0	0	0	0
288	1	31	46	1	1	1		0	0	0	0	1	0	0	0	0	0	2	3	3	0	0	0	0	1	0	0	0	0	330	0		2250	0		2250	4200	-1950	35.9	0	0	0	0.6	1.1	0	0	0	0	0
291	1	57	65	1	1	1	1	0	1	0	0	0	0	0	0	0	0	3	2	3	0	0	0	0	0	0	1	0	0	345	1	4	7400	0	900	6500	850	6550	35.8	0	6	0	3.1	1.2	1	0	0	1	0
294	1	40	68	1	1	1	1	0	0	0	1	0	0	0	0	0	0	3	3	3	0	0	0	0	1	0	0	0	0	310	0		4750	0		4750	1500	3250	35.7	0	4	1		1.1	0	0	0	0	0
297	1	37	68	1	1	1	1	0	0	0	0	0	0	0	0	0	0	2	2	3	0	0	0	1	0	0	0	0	0	225	0		5000	0		5000	2300	2700	36.4	0	1	0	0.8	1	0	0	0	0	0
302	1	28	42	0	1	1	0	0	0	0	0	0	0	0	0	0	0	1	3	3	0	0	0	0	0	0	0	0	1	180	0		4500	0	4000	500	1100	3400	35.1	0	1	0	1.8	0.7	0	0	0	0	0
305	1	42	42	1	1	0	0	0	0	0	0	0	1	1	0	0	0	1	3	3	0	0	0	0	0	0	0	0	1	285	0		3000	0		3000	2000	1000	34.5	0	11	0	4.3	4.9	0	0	0	0	0
306	1	45	67	0	1	0	0	1	0	0	0	0	0	0	0	0	0	1	2	3	0	0	0	0	0	1	0	0	0	120	1	1	2000	1		2000	1450	550	35.8	0	4	0	5.5	1.5	0	0	0	0	0
312	1		76	0	1	1	0	0	0	0	0	0	0	0	0	0	0	1	3	3	0	0	0	0	0	0	0	0	1	420	1	5	3000	1		3000	50	2950	33.9	1	17	1		2	1	0	0	1	0
313	1	40	62	1	1	0	0	0	1	0	0	0	0	0	0	0	0	1	2	3	0	0	0	0	0	1	0	0	0	150	0		2500	0		2500	300	2200	35.5	0	7	0	2	2.4	1	0	0	0	1
314	1	26	22	1	0	0	0	0	0	0	0	0	0	0	0	0	0	0	1	3	0	0	0	1	0	0	0	0	0	250	0		4500	0		4500	1200	3300	36	0	3	0	1	0.9	0	0	0	0	0
316	1	28	35	1	1	0	0	1	0	0	0	0	0	0	1	0	0	2	3	3	0	0	1	0	0	0	0	0	0	280	0		5000	0		5000	5100	-100	35.1	0	5	0	5.5	0.7	1	0	0	0	1
323	1	52	86	1	1	1	0	0	0	0	0	0	0	0	0	0	0	1	3	3	0	0	0	0	0	1	0	0	0	180	0		1500	0		1500	1250	250	35.3	0	2	0	1	1.4	0	0	0	0	0
326	1	49	81	1	1	1	1	0	0	0	1	0	0	1	0	0	1	4	3	2	0	0	0	0	1	0	0	0	0	540	0		6250	0		6250	1690	4560	35.6	0	4	0	1.3	1.1	1	0	0	0	1
327	1	33	55	1	1	0	0	0	0	0	0	0	0	0	1	0	0	1	2	3	0	0	1	0	0	0	0	0	0	295	0		4250	0	500	3750	2070	2180	36.9	0	2	0	1	0.9	0	0	0	0	0
331	1	57	83	0	1	1	0	0	0	0	0	0	0	0	0	0	0	1	2	2	0	0	0	0	0	1	0	0	0	180	0		1850	0		1850	1640	210	36	0	13	0	8	7	1	0	0	0	1
332	1	42	79	1	1	0	1	0	0	0	0	0	0	0	0	0	1	2	2	3	0	0	0	0	0	1	0	0	0	60	0		2000	0		2000	1200	800	36	0	4	0		1	0	0	0	0	0
333	1	31	53	0	1	0	0	1	0	0	0	0	0	0	0	0	0	1	2	3	0	0	1	0	0	0	0	0	0	360	0		2500	0	500	2000		2500	35	1	0	0	6		1	0	0	0	1
334	1	32	67	1	1	1	0	0	0	0	0	0	0	0	0	1	0	2	2	3	0	0	0	0	0	0	1	0	0	210	0		4000	0		4000		4000	36	0	1	0		1.6	0	0	0	0	0
339	1	51	62	1	1	0	1	1	0	1	1	1	0	0	1	0	1	7	3	2	0	0	0	0	1	0	0	0	0	180	1	2	2000	0		2000	1900	100	36.7	0	5	0	1.5	0.6	0	0	0	0	0
341	1		80	0	1	0	0	0	0	0	0	0	0	0	1	0	0	1	3	3	0	0	0	0	0	0	1	0	0	90	0		1000	0		1000	1850	-850	35.2	0	1	0	1	0.9	1	0	0	1	1
343	1	49	84	0	1	1	0	0	0	0	0	0	0	0	0	1	0	2	3	3	0	0	0	0	1	0	0	0	0	465	1	11	6000	1	500	5500	2690	3310	36	0	1	0	2.4	0.9	0	0	0	0	0
344	1	28	56	1	1	1	0	1	0	0	1	0	0	0	0	1	0	4	3	3	0	0	0	0	1	0	0	0	0	150	0		3500	0		3500	3920	-420	36	0	2	0	3.9	0.8	0	0	0	0	0
345	1	40	76	1	1	0	1	0	0	0	0	0	0	0	1	0	1	3	2	3	0	0	0	0	1	0	0	0	0	240	0		1500	0		1500	1070	430	35.6	0	4	0	1.4	1.2	0	0	0	0	0
346	1	48	78	0	1	1	1	0	0	0	1	0	0	0	0	0	0	3	3	3	0	0	0	1	0	0	0	0	0	210	0		4000	0	1000	3000	1950	2050	33.2	0	2	0	1	1	0	0	0	0	0
352	1	77	70	1	1	1	0	0	0	1	0	0	0	0	0	1	0	3	3	2	0	0	0	1	0	0	0	0	0	340	0		11300	0	1800	9500	1750	9550	33.1	1	11	1	2.7	0.7	1	0	0	1	1
356	1	54	88	0	1	1	1	0	0	0	0	0	0	0	0	1	0	3	3	3	0	0	0	0	0	1	0	0	0	120	0		2000	0		2000	1200	800	35.8	0	3	0	1	0.5	0	0	0	0	0
359	1	53	49	1	1	1	1	1	1	0	0	0	0	0	0	0	0	4	4	3	0	0	0	0	0	0	0	0	1	270	1	3	7000	0	1000	6000	1200	5800	35.8	1	11	1	2.2	1.8	1	0	0	0	1
360	1	53	69	0	1	1	0	0	0	0	0	0	0	1	0	0	0	1	2	2	0	0	0	1	0	0	0	0	0	135	0		1500	0	500	1000	1880	-380	33.7	0	0	0	1.3	1	1	0	0	0	1
367	1	24	55	0	1	1	0	0	0	0	0	0	0	0	0	0	0	1	2	3	0	0	0	0	0	1	0	0	0	130	0		3000	0		3000	1600	1400	35.4	0	5	0	2.4	0.8	0	0	0	0	0
370	1	39	73	1	1	1	0	0	0	0	0	0	0	0	0	0	0	1	2	3	0	1	0	0	0	0	0	0	0	90	0		1000	0		1000	1500	-500	35.7	0	0	0	0.8	0.9	0
372	1	54	77	1	1	1	0	0	0	0	1	0	0	0	1	0	1	4	3	3	0	0	0	1	0	0	0	0	0	390	0		11000	0		11000	2700	8300	33.2	0	7	0	1	1.3	1	0	0	0	1
373	1	44	37	0	1	0	0	0	0	0	0	0	0	0	0	0	0	8	4	2	0	0	0	0	0	0	0	0	1	135	0		3000	0		3000	3550	-550	35	1	11	1	2.8	1.3	1	0	1	0	0
374	1	69	80	1	1	0	0	0	1		0	0	0	0	0	0	0	1	4	2	0	0	0	1	0	0	0	0	0	190	1	2	8500	0		8500	3500	5000	35	1	7	0	2.7	1.2	1	0	1	1	1
375	1	45	53	0	1	1	0	0	0		0	0	0	0	0	0	0	1	2	2	0	0	0	0	0	0	0	0	1	130	0		1000	0		1000	1200	-200	36	1	8	0	1.6	2.4	0	0	0	0	0
377	1	53	86	1	1	1	0	0	0	0	0	1	0	0	0	0	0	2	3	2	0	0	0	1	0	0	0	0	0	240	0		7000	0		7000	1450	5550	35	1	4	1	1.1	0.8	1	0	0	1	0
378	1	49	74	1	1	1	0	0	0	0	0	0	0	0	0	0	0	1	2	3	0	0	0	0	0	0	0	0	1	480	0		5000	0		5000	1500	3500	35	0	2	0	2	1.4	1	0	0	0	1
390	1	56	71	0	1	1	0	0	0	0	1	0	0	0	0	0	0	2	3	3	0	0	0	1	0	0	0	0	0	240	0		5500	0		5500	900	4600	35	0	5	0	2.6	1.3	1	0	0	0	1
392	1		65	1	1	0	1	0	0	0	0	0	0	0	0	0	0	1	4	2	0	0	0	1	0	0	0	0	0	240	1	2	11000	1	5000	6000	1500	9500	37	1	15	1	11	1.9	1	0	0	0	1
396	1	28	47	1	0	0	0	0	0	0	0	0	0	0	0	0	0	0	1	3	0	0	0	0	0	0	0	0	1	360	0		4000	0		4000	1000	3000	36	0	2	0	1.4	0.8	0	0	0	0	0
397	1	24	43	0	1	1	0	0	0	0	0	0	0	0	0	0	0	1	2	3	0	0	0	1	0	0	0	0	0	165	0		3000	0		3000	1150	1850	35.5	0	5	0	3.2	1.1	0	0	0	0	0
403	1	39	71	1	1	1	1	0	0	0	0	0	0	0	0	0	0	2	2	3	0	0	0	0	1	0	0	0	0	270	0		6500	0	1000	5500	3960	2540	35	0	2	0	3.4	1	0	0	0	0	0
404	1	35	69	1	1	1	1	0	0	0	1	0	0	0	0	0	0	3	3	3	0	0	0	0	1	0	0	0	0	80	0		1500	0		1500	1750	-250	36	0	4	0	2.4	1	0	0	0	0	0
405	1	25	34	0	0	0	0	0	0	0	0	0	0	0	0	0	0	0	3	3	0	0	0	1	0	0	0	0	0	220	0		2500	0		2500	1935	565	36	0	2	0	3.6	1	0	0	0	0	0
406	1	23	28	0	0	0	0	0	0	0	0	0	0	0	0	0	0	0	3	3	0	0	0	1	0	0	0	0	0	360	0		4000	0	500	3500	2040	1960	36	0	1	0	2.7	0.8	0	0	0	0	0
407	1	46	86	1	1	0	1	0	0	0	1	0	0	0	1	1	1	5	3	3	0	0	0	0	1	0	0	0	0	225	1	1	2000	0		2000	3560	-1560	36	0	5	1	3	1.7	1	0	0	1	0
409	1	36	28	0	0	0	0	0	0	0	0	0	0	1	0	0	0	0	1	2	0	0	0	0	0	0	1	0	0	305	0		4500	0		4500	3052	1448	36	0	1	0	3.2	1	1	0	0	0	1
410	1	44	81	1	1	0	0	0	0	0	0	1	0	0	0	1	0	2	3	3	0	0	0	0	1	0	0	0	0	296	1	1	3500	0		3500	1290	2210	36	0	1	0	1	1.1	1	0	0	1	1
431	1	40	55	1	1	1	1	0	0	0	0	0	0	0	1	0	0	3	2	3	0	0	0	1	0	0	0	0	0	285	0		6000	0		6000	2400	3600	35	0	6	0	1	1.9	0	0	0	0	0
432	1	28	29	0	0	0	0	0	0	0	0	0	0	0	0	0	0	0	1	3	0	0	0	1	0	0	0	0	0	180	0		2000	0		2000	1500	500	35	0	0	0	1	0.7	0	0	0	0	0
434	1	43	55	1	1	0	0	0	0	0	0	0	0	0	1	0	0	1	2	3	0	0	0	0	0	0	1	0	0	240	0		3000	0		3000	2300	700	35	0	2	0	1	0.8	0	0	0	0	0
435	1	61	75	0	1	1	0	0	0	0	0	0	0	0	1	0	0	2	2	3	0	0	0	1	0	0	0	0	0	255	0		6000	0	1000	5000	1300	4700	34.3	0	4	0	2	0.9	0	0	0	0	0
448	1		67	1	1	1	0	0	0	0	0	0	0	0	0	0	0	1	2	3	0	0	0	0	0	0	0	0	1	505	0		1500	1		1500	2350	-850	34	0	4	0	2	0.8	0	0	0	0	0
451	1	30	39	1	1	0	0	0	0	0	0	0	0	0	0	0	0	4	2	2	0	0	0	0	0	0	0	0	1	150	0		3500	0		3500	2300	1200	35.9	1	6	0	3.3	1.2	0	0	0	0	0
452	1	41	79	0	1	0	0	0	0	0	0	0	0	0	0	1	0	1	2	3	0	0	0	1	0	0	0	0	0	490	1	1	8000	0	500	7500	1400	6600	33.7	1	4	0	3.3	0.9	1	0	1	1	1
458	1	51	67	0	1	1	0	0	0	0	1	0	0	0	1	0	1	4	3	3	0	0	0	0	0	0	0	0	1	160	0		3000	0		3000	1800	1200	34.4	0	9	0	1	0.9	1	0	0	0	0
459	1	44	63	0	1	1	0	0	0	0	0	0	0	0	0	0	0	1	3	3	0	0	1	0	0	0	0	0	0	240	1	3	6500	1	500	6000	1650	4850	34	1	2	0	1.3	0.7	0	0	0	0	0
461	1		88	0	1	0	0	0	0	0	0	0	0	0	0	0	1	1	2	3	0	0	0	0	0	0	0	0	1	120	0		1000	1		1000	2900	-1900	35	1	5	0	2.6	1.2	1	0	1	0	0
465	1	25	28	1	1	1	0	0	0	0	0	0	0	0	1	0	0	2	2	3	0	0	0	1	0	0	0	0	0	240	0		5000	0		5000	3945	1055	35.5	0	0	0		1.1	0	0	0	0	0
466	1	39	69	0	1	1	0	0	0	0	0	1	0	0	0	0	0	2	3	3	0	0	0	0	0	0	0	0	1	180	0		2000	0		2000	1215	785	35.7	0	5	0	2.4	0.7	0	0	0	0	0
467	1	25	28	0	0	0	0	0	0	0	0	0	0	0	0	0	0	0	1	3	0	0	0	1	0	0	0	0	0	150	0		6000	0		6000	2215	3785	35	0	0	0	1.4	0.7	0	0	0	0	0
468	1	44	62	0	1	1	0	0	0	0	0	0	0	0	0	1	0	2	2	3	1	0	0	0	0	0	0	0	0	300	1	2	2500	0		2500	1030	1470	36	0	4	0		0.9	0	0	0	0	0
469	1	29	18	0	1	0	0	0	0	0	0	0	0	0	0	1	0	1	2	3	0	0	0	1	0	0	0	0	0	360	0		4500	0		4500	1825	2675	36.5	0	4	0		0.9	0	0	0	0	0
470	1	18	33	1	0	0	0	0	0	0	0	0	0	0	0	0	0	0	1	3	0	0	0	0	0	0	0	0	1	295	0		4500	0		4500	2310	2190	36	0	0	0	1.4	0.9	0	0	0	0	0
471	1	66	85	0	1	1	0	0	0	0	0	0	0	0	0	0	0	1	3	2	0	0	0	1	0	0	0	0	0	95	0		2500	0	500	2000	1200	1300	35.5	1	6	0	4.6	0.9	1	0	1	1	1
473	1	50	42	1	1	0	0	1	0	0	0	0	0	0	0	0	0	1	2	2	0	0	0	1	0	0	0	0	0	465	0		7000	1		7000	1300	5700	36	1	8	1	11	1.1	0	0	0	0	0
474	1	42	64	1	1	1	0	0	0	0	1	0	0	0	1	0	1	4	3	3	0	0	0	1	0	0	0	0	0	195	0		1350	0		1350	1100	250	34.3	0	2	0	1	1	0	0	0	0	0
477	1	35	63	0	1	1	0	1	0	0	1	0	0	0	0	0	0	3	3	3	0	0	0	0	0	0	0	0	1	90	0		1000	0		1000		1000	36.5	0	1	0	1.3	0.8	0	0	0	0	0
478	1	41	80	0	1	1	1	0	0	0	0	0	0	0	0	0	1	3	2	3	0	0	0	0	0	0	0	0	1	105	0		1000	0		1000		1000	35.9	0	0	0	60	1.1	0	0	0	0	0
479	1	23	34	1	1	0	0	0	0	0	0	0	0	0	1	0	0	1	2	3	0	0	0	0	0	0	0	0	1	225	0		1500	0		1500		1500	35.8	0	0	0		0.6	0	0	0	0	0
480	1	41	88	1	1	0	0	1	0	0	1	0	0	0	0	0	0	2	3	3	0	0	0	0	0	0	0	0	1	390	1	2	4500	0	500	4000	710	3790	35.7	0	0	0		0.8	0	0	0	0	0
482	1	44	85	0	1	0	0	0	0	0	0	0	0	0	0	0	1	1	2	3	0	0	0	0	0	1	0	0	0	90	1	2	1000	0		1000	750	250	35.5	0	2	0	1.5	0.8	1	0	0	1	0
483	1	50	72	0	1	0	0	0	0	0	0	0	0	0	0	1	0	1	3	2	0	0	0	0	0	1	0	0	0	120	0		1000	0		1000	1050	-50	35.6	0	4	0	0.8	1.5	1	0	0	0	1
485	1	41	89	1	1	1	0	0	0	0	1	0	0	0	0	1	0	3	3	3	0	0	0	0	0	0	0	0	1	240	0		1000	0		1000	1700	-700	35.6	0	1	0	0.8	1.1	0	0	0	0	0
488	1	47	74	0	1	0	0	0	0	0	0	0	0	0	1	0	0	1	2	3	0	0	1	0	0	0	0	0	0	180	0		2500	0	500	2000	1812	688	35	0	8	0	1	7	0	0	0	0	0
490	1	46	70	1	1	1	1	0	0	0	0	0	0	0	0	0	0	2	2	3	0	0	0	0	0	1	0	0	0	300	1	3	2500	0		2500	540	1960	36	0	4	0	1.2	0.9	0	0	0	0	0
491	1	34	49	1	1	0	0	1	0	0	0	0	0	0	0	0	0	1	2	3	0	0	0	0	0	1	0	0	0	480	0		8000	0		8000	3780	4220	36.2	1	2	0	2.7	0.5	0	0	0	0	0
502	1	29	36	0	1	1	0	0	0	0	0	0	0	0	1	0	0	2	3	3	0	0	0	1	0	0	0	0	0	225	0		5000	0		5000	5500	-500	37.5	0	3	0	1	0.7	1	0	0	0	1
505	1	44	70	1	1	1	0	1	0	0	0	0	0	0	1	1	0	4	3	3	0	0	0	0	1	0	0	0	0	480	1	3	7500	0		7500	1280	6220	36	0	2	0	2	1.1	1	0	0	0	1
506	1	54	73	1	1	1	0	0	0	0	0	0	0	0	0	0	0	1	3	3	0	0	0	0	1	0	0	0	0	120	0		2000	0		2000	3060	-1060	36	0	5	0	1.1	1.7	0	0	0	0	0
507	1		46	1	1	0	0	1	0	0	0	0	0	0	1	0	0	2	2	3	0	0	0	1	0	0	0	0	0	530	0		4000	0	500	3500	1996	2004	36	0	4	0	6	1.1	1	0	0	1	1
508	1	57	86	0	1	1	0	0	0	0	0	0	0	0	0	0	0	1	2	3	0	0	0	0	0	0	0	0	1	300	0		3000	0		3000	140	2860	36	0	10	0	0	1.2	0	0	0	0	0
509	1		87	0	1	1	0	0	0	0	0	0	0	0	1	1	1	4	3	2	0	0	0	1	0	0	0	0	0	180	0		500	0		500	2350	-1850	36.6	1	4	0	36	0.7	0	0	0	0	0
510	1	57	86	1	0	0	0	0	0	0	0	0	0	0	0	0	0	0	1	3	0	0	0	0	0	1	0	0	0	150	0		4000	0		4000	1	3999	36	0	9	0	0	1.3	0	0	0	0	0
511	1	56	62	1	1	1	0	0	0	0	0	0	0	0	0	0	0	1	2	3	0	0	0	0	0	1	0	0	0	300	1	2	4000	0		4000	800	3200	36	0	12	0	0	3.1	0	0	0	0	0
512	1	44	86	0	1	1	0	0	0	0	1	0	0	0	0	0	1	3	3	3	0	0	0	0	0	0	0	0	1	135	0		1100	0		1100	1550	-450	35.7	0	2	0	1	1.1	0	0	0	0	0
513	1	52	72	1	1	1	0	0	0	0	1	0	0	0	0	0	0	6	3	3	0	0	0	1	0	0	0	0	0	225	1	2	6000	1	1500	4500	1550	4450	35	0	4	0	3.6	0.9	0	0	0	0	0
514	1	31	56	0	1	1	0	0	0	0	0	0	0	0	0	0	0	1	2	3	0	0	0	0	0	0	0	0	1	120	0		2000	0	1000	1000	1150	850	36	0	0	0	1	0.8	0	0	0	0	0
516	1	55	80	0	1	1	0	0	0	0	0	0	0	0	1	0	1	3	2	2	0	0	0	1	0	0	0	0	0	235	0		1500	0		1500	1726	-226	35	0	9	1	12	0.8	1	0	0	0	1
517	1	55	70	1	1	0	0	0	0	1	0	0	0	0	0	0	0	1	4	2	0	0	0	1	0	0	0	0	0	260	0		1000	0		1000	5700	-4700	36	0	6	1	1.1	1.2	1	0	0	0	1
519	1	53	70	0	1	1	1	0	0	0	0	0	0	0	0	0	0	2	2	3	1	0	0	0	0	0	0	0	0	570	1	3	3501	0	100	3500	1115	2386	35.5	0	5	0		2	1	0	0	1	0
520	1	51	88	1	1	1	0	0	0	0	0	0	0	0	1	0	0	2	2	3	0	0	0	0	0	0	0	0	1	450	1	8	4500	1		4500	1580	2920	36.1	0	4	0	9	1.3	1	1	0	1	1
521	1	36	40	0	0	0	0	0	0	0	0	0	0	0	0	0	0	0	1	3	1	0	0	0	0	0	0	0	0	240	0		4000	0		4000	1040	2960	36.3	0	1	0	1.6	0.7	0	0	0	0	0
522	1	30	65	0	1	1	0	0	0	0	0	0	0	0	0	0	0	1	2	3	0	0	0	0	0	0	0	0	1	40	0		500	0		500	1480	-980	36.5	0	0	0		0.8	0	0	0	0	0
523	1	35	68	0	1	1	0	0	0	0	0	0	0	0	0	0	0	1	2	3	0	0	0	1	0	0	0	0	0	270	0		3000	0		3000	2050	950	35.7	0	1	0	2.7	0.6	0	0	0	0	0
527	1	59	54	0	1	1	1	0	0	0	0	0	0	0	0	1	0	3	2	2	0	0	0	0	0	0	0	0	1	180	1	2	2500	0		2500		2500	36	1	11	1	34	2.6	1	0	0	0	1
528	1	31	43	1	1	1	0	1	0	0	0	0	0	0	0	0	0	2	2	3	0	0	0	0	0	0	1	0	0	225	0		3000	0		3000	2020	980	36	0	0	0	1.7	1	0	0	0	0	0
529	1	29	36	1	0	0	0	0	0	0	0	0	0	0	0	0	0	0	1	3	0	0	0	0	0	0	0	0	1	260	0		4000	0		4000	4600	-600	36	0	4	0	2.7	0.9	0	0	0	0	0
530	1	41	78	1	1	1	1	0	0	0	0	0	0	0	0	0	0	2	2	3	0	0	0	1	0	0	0	0	0	180	0		3000	0		3000	1620	1380	36	0	2	0	30	1.1	0	0	0	0	0
531	1	43	68	0	0	0	0	0	0	0	0	0	0	0	0	0	0	0	1	3	0	0	0	1	0	0	0	0	0	460	1	3	9100	0	100	9000	3010	6090	36.1	0	5	1		0.6	0	0	0	0	0
532	1	31	45	1	0	0	0	0	0	0	0	0	0	0	0	0	0	0	1	3	0	0	0	1	0	0	0	0	0	360	0		4000	0		4000	3100	900	36	0	0	0			0	0	0	0	0
533	1	29	25	0	1	0	0	1	0	0	0	0	0	0	0	0	0	1	2	3	0	0	0	1	0	0	0	0	0	270	0		3500	0		3500	3650	-150	35.7	0	4	0		0.7	0	0	0	0	0
534	1	26	43	0	1	0	0	0	0	0	0	0	0	0	1	0	0	1	2	3	0	0	0	1	0	0	0	0	0	250	0		3000	0		3000	1660	1340	35.7	0	2	0	1.7	0.8	0	0	0	0	0
535	1	26	26	0	1	1	0	0	0	0	0	0	0	0	1	0	0	2	2	3	0	0	0	1	0	0	0	0	0	180	0		3500	0		3500	2045	1455	36.5	0	0	0	1	0.9	0	0	0	0	0
536	1	49	84	0	1	1	0	1	0	0	0	1	0	0	0	1	1	5	3	3	0	0	0	0	0	1	0	0	0	180	1	2	1500	0		1500	900	600	35.5	0	0	0		1	0	0	0	0	0
537	1	41	75	1	1	1	0	0	0	0	0	0	0	0	0	1	1	3	2	3	0	0	0	0	1	0	0	0	0	210	0		3000	0		3000	1890	1110	36.5	0	0	0	1.4	0.9	0	0	0	0	0
538	1	35	42	1	1	0	0	1	0	0	0	0	0	0	0	0	0	1	2	3	0	0	0	0	0	0	0	0	1	300	0		3500	0		3500	1390	2110	35	0	4	0	3.4	0.8	0	0	0	0	0
539	1	23	32	1	1	0	0	0	0	0	0	0	0	0	1	0	0	1	2	3	0	0	0	1	0	0	0	0	0	240	0		7000	0		7000	2560	4440	36.5	0	1	0	2.3	1.1	0	0	0	0	0
540	1	39	69	1	1	1	1	0	0	0	0	1	0	0	1	0	0	4	3	3	0	0	0	0	0	0	1	0	0	180	0		4000	0		4000	2240	1760	36.1	0	2	0		1.9	0	0	0	0	0
541	1	46	76	0	1	1	0	0	0	0	0	0	0	0	0	0	0	1	2	3	0	0	0	0	0	0	0	0	1	285	0		2000	0		2000	1380	620	36	0	2	0		0.7	0	0	0	0	0
543	1	25	37	0	0	0	0	0	0	0	0	0	0	0	0	0	0	0	1	3	0	0	0	1	0	0	0	0	0	270	0		3500	0		3500	1020	2480	36.5	0	0	0	6	0.5	0	0	0	0	0
544	1	43	89	1	1	1	0	0	0	0	1	0	0	0	1	1	0	4	3	3	0	0	0	0	0	0	1	0	0	240	1	1	3000	0		3000	1850	1150	36.5	0	1	0	23	0.7	0	0	0	0	0
545	1	32	68	0	1	1	0	1	0	0	0	0	0	0	0	0	0	2	2	3	0	0	0	0	1	0	0	0	0	210	0		1500	0		1500	1880	-380	36	0	0	0	0.9	1	0	0	0	0	0
548	1	46	62	1	1	0	0	0	0	0	0	0	0	0	1	0	0	1	2	3	0	0	0	0	0	0	1	0	0	240	0		2000	0		2000	1100	900	33	0	7	0	0	1.4	0	0	0	0	0
549	1	41	76	1	0	0	0	0	0	0	0	0	0	0	0	0	0	0	1	3	0	0	0	0	1	0	0	0	0	135	0		1500	1		1500	2150	-650	36	0	2	0	1.3	0.9	0	0	0	0	0
556	1	44	84	0	1	1	0	0	0	0	0	0	0	0	0	0	0	1	2	3	0	0	0	1	0	0	0	0	0	340	0		4000	0		4000	2758	1242	36.3	0	0	0	1.4	1.1	0	0	0	0	0
557	1	37	66	1	1	0	0	0	0	0	1	0	0	0	0	0	0	1	3	3	0	0	0	0	0	0	0	0	1	145	0		500	0		500	1320	-820	36	0	5	0	0.5	1.7	0	0	0	0	0
560	1	25	39	1	0	0	0	0	0	0	0	0	0	0	0	0	0	0	1	3	0	0	0	0	0	0	0	0	1	240	1	3	6000	1		6000	800	5200	36	1	7	0	2.2	1.9	0	0	0	0	0
563	1	39	46	1	1	1	0	1	0	0	1	0	0	0	0	0	1	4	3	3	0	0	0	1	0	0	0	0	0	450	0		9500	0	1500	8000	1510	7990	36.2	0	1	0	1	1.1	0	0	0	0	0
564	1	44	70	0	1	1	0	1	0	0	0	0	0	0	0	1	0	3	3	3	0	0	0	0	1	0	0	0	0	270	0		2000	0		2000	1650	350	35.1	0	2	0	1	0.9	1	0	0	0	1
565	1	41	75	0	1	0	0	1	0	0	0	0	0	0	1	0	0	2	2	3	0	0	0	0	1	0	0	0	0	450	0		4500	0		4500	877	3623	35.9	0	1	0	20	0.5	0	0	0	0	0
566	1	35	68	0	1	1	0	0	0	0	0	0	0	0	0	0	0	1	2	3	0	0	0	0	0	0	0	0	1	175	1	3	1500	0		1500	1100	400	36.3	0	0	0	1.1	0.6	0	0	0	0	0
567	1	44	85	0	1	1	0	0	0	0	0	0	0	0	1	0	1	3	2	3	0	0	0	1	0	0	0	0	0	180	0		2000	0		2000	1080	920	36.3	0	0	0	1.4	0.9	0	0	0	0	0
568	1	31	47	0	0	0	0	0	0	0	0	0	0	0	0	0	0	0	1	3	0	0	0	1	0	0	0	0	0	270	0		2500	0		2500	1800	700	35.6	0	0	0	1	0.5	0	0	0	0	0
569	1	31	44	0	0	0	0	0	0	0	0	0	0	0	0	0	0	0	1	3	0	0	0	0	0	0	0	0	1	210	0		1000	0		1000	1000		35.5	0	0	0	1	1	0	0	0	0	0
572	1	23	39	0	0	0	0	0	0	0	0	0	0	0	0	0	0	0	1	3	0	0	1	0	0	0	0	0	0	180	0		2000	0		2000	1500	500	36	0	2	0	1.2	0.8	0	0	0	0	0
573	1	43	76	1	1	1	1	0	0	0	0	0	0	0	0	0	0	2	2	3	0	0	0	1	0	0	0	0	0	300	0		3000	0		3000	900	2100	36	0	2	0	1	1.7	0	0	0	0	0
574	1	38	64	0	0	0	0	0	0	0	0	0	0	0	0	0	0	0	1	2	0	0	0	1	0	0	0	0	0	150	0		3000	0		3000	1750	1250	36	0	1	0	1	1	0	0	0	0	0
575	1	35	62	0	0	0	0	0	0	0	0	0	0	0	0	0	0	0	1	3	0	0	0	1	0	0	0	0	0	260	0		3000	0		3000	1000	2000	36	0	1	0	1.4	0.5	0	0	0	0	0
583	1	34	33	1	1	0	0	1	0	0	0	0	0	0	0	0	0	1	2	2	0	0	0	0	0	0	0	0	1	240	0		3000	0	2000	1000	1600	1400	36	0	0	0	3	1	1	0	0	0	1
594	1	55	80	1	1	0	1	0	0	0	0	0	0	0	0	0	1	2	2	3	0	0	0	1	0	0	0	0	0	150	0		3000	0		3000	3	2997	35	0	8	0	27.2	1.1	0	0	0	0	0
596	1	23	36	1	1	1	0	0	1	0	0	0	0	0	1	0	0	3	2	3	0	0	0	0	0	0	0	0	1	210	0		2500	0		2500	1275	1225	36.2	0	0	0		1	0	0	0	0	0
597	1	23	23	1	0	0	0	0	0	0	0	0	0	0	0	0	0	0	1	3	0	0	0	1	0	0	0	0	0	180	0		6500	0		6500	1150	5350	36.1	0	1	0	2.5	0.8	0	0	0	0	0
598	1	27	27	1	1	0	0	1	0	0	0	0	0	0	0	0	0	1	2	3	0	0	0	1	0	0	0	0	0	255	0		6500	0		6500	1260	5240	35.8	0	4	0		0.7	0	0	0	0	0
599	1	41	61	1	1	1	1	0	0	0	0	0	0	0	1	0	0	3	2	3	0	0	0	0	1	0	0	0	0	270	0		2000	1		2000	770	1230	35.6	0	3	0	2.2	1.4	0	0	0	0	0
601	1	37	66	0	1	1	0	0	0	0	0	0	0	0	0	0	0	1	2	3	0	0	1	0	0	0	0	0	0	210	0		3000	0		3000	650	2350	35.4	0	1	0	0.5	0.6	0	0	0	0	0
602	1	35	64	1	1	0	1	1	0	0	0	0	0	0	1	0	0	3	2	3	0	0	0	0	1	0	0	0	0	165	0		1500	0		1500	1450	50	35.8	0	1	0	0.5	0.9	0	0	0	0	0
604	1	73	53	0	1	1	1	0	0	1	0	0	1	1	0	0	0	4	4	2	0	0	0	0	0	0	0	0	1	230	1	2	2437	1	937	1500	0	2437	35.9	1	15	1	2	4.7	1	0	1	0	1
605	1	35	72	1	1	1	1	0	0	0	1	0	0	0	0	0	0	3	3	2	0	0	0	1	0	0	0	0	0	190	0		2500	0		2500	1420	1080	36	0	1	0		1.1	0	0	0	0	0
607	1	36	51	1	0	0	0	0	0	0	0	0	0	0	0	0	0	0	1	2	0	0	0	1	0	0	0	0	0	220	0		1500	0		1500	1455	45	36	0	4	0	1.7	0.8	0	0	0	0	0
608	1	40	79	0	1	0	0	0	0	0	0	0	0	0	1	0	0	1	2	2	0	0	0	1	0	0	0	0	0	365	0		2100	0	100	2000	2655	-555	36	0	5	0	1.1	0.7	0	0	0	0	0
609	1	41	49	1	1	0	1	0	1	0	0	0	0	0	0	1	0	3	3	2	0	0	0	1	0	0	0	0	0	130	0		1500	0		1500	2250	-750	37	1	9	1	0.8	1	1	0	0	1	1
616	1	45	62	1	1	1	0	1	0	0	0	0	0	0	0	1	0	3	3	3	0	0	1	0	0	0	0	0	0	370	1	2	5000	0	500	4500	2100	2900	36	0	3	0	3.5	0.9	1	0	1	0	1
618	1	49	61	1	1	1	0	0	0	0	0	0	0	0	1	0	0	2	2	3	0	0	0	0	0	0	1	0	0	225	1	1	7500	1		7500	1900	5600	33.5	0	6	0	1	2.1	1	0	0	1	0
619	1	33	37	0	0	0	0	0	0	0	0	0	0	0	0	0	0	0	4	3	0	0	0	1	0	0	0	0	0	140	0		2500	0		2500	1850	650	36	0	0	0	5.4	1	1	0	0	0	1
620	1	37	60	1	0	0	0	0	0	0	0	0	0	0	0	0	0	0	1	3	0	0	0	1	0	0	0	0	0	300	0		2500	0		2500	350	2150	34.9	0	4	0	0.8	1.2	0	0	0	0	0
622	1	41	46	1	1	0	1	0	0	0	0	0	0	0	0	0	0	1	2	3	0	0	0	1	0	0	0	0	0	120	0		3000	0		3000	1800	1200	36	0	2	0	2	0.8	0	0	0	0	0
636	1	60	81	0	1	1	0	0	0	0	0	0	0	0	1	0	0	2	2	3	0	0	0	0	1	0	0	0	0	375	1	5	5500	1	1000	4500	3220	2280	35	1	10	1	3.1	0.9	1	0	1	1	1
642	1	33	65	1	0	0	0	0	0	0	0	0	0	0	0	0	0	0	1	3	0	0	0	1	0	0	0	0	0	240	0		500	0		500	1100	-600	36	0	5	0	1.1	0.9	1	0	0	1	1
647	1	39	66	1	1	1	0	1	0	0	0	1	0	0	0	1	0	4	3	3	0	0	0	0	1	0	0	0	0	210	0		3500	1		3500	2800	700	35.5	1	7	0	3.6	0.9	1	1	0	0	1
649	1	48	93	0	1	1	0	0	0	0	0	0	0	0	0	0	0	1	3	2	0	0	0	0	0	1	0	0	0	240	1	1	3000	0		3000	2150	850	35.8	0	4	0	1.1	1.9	1	0	0	1	0
651	1	26	50	0	0	0	0	0	0	0	0	0	0	0	0	0	0	0	1	3	0	0	0	0	0	0	0	0	1	135	0		1500	0		1500	2050	-550	36.1	0	3	0	1.7	0.5	0	0	0	0	0
653	1	38	55	1	1	0	0	1	0	0	0	0	0	0	1	0	0	2	2	3	0	0	0	0	0	1	0	0	0	120	0		3000	0		3000	1750	1250	33.8	0	2	0	2.1	0.6	0	0	0	0	0
656	1	51	68	1	1	0	1	1	0	0	0	0	0	0	0	0	0	2	3	3	0	0	0	1	0	0	0	0	0	370	0		6700	0	500	6200	1600	5100	35	1	7	0	1.8	1.8	1	0	0	0	1
659	1	42	60	1	1	1	1	1	0	0	0	0	0	0	0	1	0	4	2	3	0	0	0	1	0	0	0	0	0	245	0		5500	0		5500	1900	3600	35.4	1	3	0	2.4	0.9	0	0	0	0	0
669	1	42	27	0	1	1	0	0	0	0	0	0	0	0	0	0	0	1	2	3	0	0	0	0	0	0	0	0	1	180	0		1000	0		1000	0	1000	35.5	0	6	0	1.2	12.1	0	0	0	0	0
670	1	28	25	1	0	0	0	0	0	0	0	0	0	0	0	0	0	0	1	3	0	0	0	0	0	0	0	0	1	300	1	2	2500	0		2500	2200	300	35.4	0	3	0	3	0.7	0	0	0	0	0
671	1	48	74	1	0	0	0	0	0	0	0	0	0	0	0	0	0	0	3	2	0	0	0	1	0	0	0	0	0	180	0		3000	0		3000	1700	1300	35.3	0	5	0	2	1.3	0	0	0	0	0
672	1	28	35	0	0	0	0	0	0	0	0	0	0	0	0	0	0	0	1	3	0	0	0	0	0	0	0	0	1	180	0		1000	1		1000	2000	-1000	35.5	0	3	0	3.5	0.7	0	0	0	0	0
673	1	45	60	1	1	0	0	1	0	0	0	0	0	0	1	1	0	3	2	3	0	0	1	0	0	0	0	0	0	300	1	1	5500	0	500	5000	2100	3400	33.6	0	5	1	1.8	0.9	1	0	0	1	0
686	1	46	78	0	1	1	0	0	0	0	0	0	0	0	0	0	0	1	2	2	0	0	0	1	0	0	0	0	0	180	0		7500	0	500	7000	1750	5750	37	1	4	0	1.8	0.9	1	0	0	0	1
692	1	47	52	0	0	0	0	0	0	0	0	0	0	0	0	0	0	0	1	3	0	0	1	0	0	0	0	0	0	270	0		2500	0		2500	2000	500	36	0	4	0	8.6	0.5	0	0	0	0	0
693	1	47	57	0	1	1	1	0	0	0	0	1	0	0	0	0	0	3	3	2	0	0	0	0	0	0	0	0	1	80	0		3000	0		3000	850	2150	35.8	0	4	0	4	0.9	1	0	0	0	1
694	1	38	89	0	1	1	0	0	0	0	0	0	0	0	0	0	0	1	3	3	0	0	0	0	1	0	0	0	0	60	0		2000	0		2000	2850	-850	36	0	2	0	1.2	1.4	1	0	0	0	1
695	1	39	50	1	1	0	0	1	1	0	0	0	0	0	0	1	0	3	3	3	0	0	0	1	0	0	0	0	0	420	0		12000	0	1000	11000	3700	8300	35.6	1	3	0	3	0.6	1	0	1	1	1
696	1	81	80	0	1	1	0	0	0	0	0	0	0	0	0	0	1	2	2	3	0	0	0	1	0	0	0	0	0	450	1	5	9500	1	500	9000	1200	8300	32.2	0	8	1	2.9	0.8	1	1	0	0	1
697	1	55	81	0	1	1	0	0	0	0	0	0	0	1	1	0	0	2	2	3	0	0	0	0	0	1	0	0	0	110	1	2	1000	0		1000	1	999	36	0	8	0	0	1	0	0	0	0	0
698	1	42	49	0	1	0	0	0	0	0	0	0	0	0	0	1	0	1	3	3	0	0	0	1	0	0	0	0	0	180	0		5000	0		5000	1	4999	36	0	8	0	14	0.8	0	0	0	0	0
700	1	44	31	0	0	0	0	0	0	0	0	0	0	0	0	0	0	0	1	3	0	0	0	0	0	0	0	0	1	285	1	1	5000	1	1500	3500	1550	3450	34	0	5	1	1	1	1	0	0	0	0
701	1	36	58	1	1	1	1	0	0	0	1	0	0	0	0	0	0	3	3	3	0	0	0	0	1	0	0	0	0	180	0		1000	0		1000	3250	-2250	36	0	4	0	1.2	1.9	0	0	0	0	0
702	1	35	60	0	1	1	0	0	0	0	0	0	0	0	0	0	0	1	2	3	0	0	0	0	1	0	0	0	0	210	0		2000	0		2000	1810	190	36	0	1	0	0.9	0.7	0	0	0	0	0
704	1	33	52	1	0	0	0	0	0	0	0	0	0	0	0	0	0	0	1	3	0	0	0	1	0	0	0	0	0	1030	0		4000	0	500	3500	23	3977	36	0	3	0	18	0.8	0
705	1	43	76	1	1	1	0	0	0	0	0	0	0	0	0	0	0	1	2	2	0	0	0	1	0	0	0	0	0	40	0		4000	0	500	3500	95	3905	36	1	2	0	14	0.9	1	0	1	0	1
706	1	31	54	1	1	0	0	1	0	0	0	0	0	0	1	0	0	2	2	3	0	0	1	0	0	0	0	0	0	320	0		2000	0		2000	60	1940	36	0	0	0	22	0.8	0
707	1	23	35	0	0	0	0	0	0	0	0	0	0	0	0	0	0	0	1	3	0	0	0	1	0	0	0	0	0	330	0		3000	0		3000	100	2900	36	0	2	0	1.5	0.6	0	0	0	0	0
708	1	32	69	1	1	1	0	0	0	0	0	0	0	0	0	0	0	1	2	3	0	0	0	0	0	0	1	0	0	285	0		4000	0		4000	131	3869	36	0	6	0	38	1.2	0
710	1	38	61	1	1	1	0	1	0	1	0	0	0	0	1	0	0	4	3	3	0	0	1	0	0	0	0	0	0	260	0		3500	0		3500	2930	570	36	0	2	0	0.5	0.8	0	0	0	0	0
712	1	44	52	1	1	1	1	0	0	0	0	0	0	0	0	0	0	2	4	2	0	0	0	1	0	0	0	0	0	210	0		5000	0		5000	1060	3940	35.8	1	9	1	4.3	1.3	1	0	1	1	1
717	1	44	47	0	1	1	0	1	0	0	0	0	0	0	1	1	0	4	3	3	0	0	0	0	0	0	0	0	1	180	0		3000	0		3000	1000	2000	36.1	0	1	0	3.2	0.8	0	0	0	0	0
718	1	49	57	0	1	1	1	0	0	0	0	1	0	0	1	0	1	5	4	2	0	0	0	1	0	0	0	0	0	120	0		2000	0		2000	500	1500	35	1	9	1	3.4	2.6	1	0	1	0	1
720	1	50	70	0	1	1	1	0	0	0	0	0	0	0	0	0	1	3	3	2	0	0	0	0	1	0	0	0	0	45	0		1000	0		1000	600	400	35	0	10	0	0.8	7	0	0	0	0	0
723	1	19	34	0	1	1	1	0	0	0	0	0	0	0	0	0	0	2	2	2	0	0	0	0	1	0	0	0	0	180	0		2000	0		2000	3200	-1200	36	0	10	0		1.8	1	0	0	1	1
724	1	21	37	0	0	0	0	0	0	0	0	0	0	0	0	0	0	0	1	3	0	0	0	1	0	0	0	0	0	240	0		2000	0		2000	1800	200	35.7	0	9	0		1.1	0	0	0	0	0
728	1	53	89	1	1	1	0	0	0	0	0	1	0	0	0	0	0	2	3	3	0	0	0	0	0	0	0	0	1	150	0		1000	0		1000	1250	-250	35.7	0	7	0	1	1.3	0	0	0	0	0
729	1	28	48	0	1	0	0	0	0	0	0	0	0	0	1	0	0	1	2	3	0	0	0	1	0	0	0	0	0	140	0		1500	0		1500	50	1450	36	1	3	0	17	0.9	0
730	1	21	43	0	1	1	0	0	0	0	0	0	0	0	1	0	0	2	2	3	0	0	0	1	0	0	0	0	0	220	0		5500	0	1000	4500	1000	4500	36.5	1	0	0	2.4	1	0	0	0	0	0
731	1	37	52	1	0	0	0	0	0	0	0	0	0	0	0	0	0	0	1	3	0	0	0	1	0	0	0	0	0	660	1	1	9200	0	200	9000	97	9103	36.4	0	2	0	17	0.9	1	0	0	0	1
732	1	44	83	0	1	1	0	0	0	0	0	0	0	0	0	0	0	1	2	3	0	0	0	1	0	0	0	0	0	215	0		3000	0		3000	133	2867	36.5	0	0	0	22	0.7	1	0	0	0	1
733	1	37	87	0	1	1	1	0	0	0	1	0	0	0	0	0	0	3	3	3	0	0	0	0	0	0	0	0	1	105	0		1000	0		1000	1500	-500	36	0	0	0		0.8	0	0	0	0	0
735	1	40	82	0	0	0		0	0	0	0	0	0	0	0	0	0	0	3	2	0	0	0	1	0	0	0	0	0	160	0		2500	0		2500	2240	260	36	0	2	0		0.8	0	0	0	0	0
736	1	23	36	1	1	1	0	1	0	0	0	0	0	0	1	0	0	3	2	3	0	0	0	1	0	0	0	0	0	160	0		4000	0		4000	89	3911	36	0	1	0	20	0.8	0
741	1	44	79	0	1	1	1	0	0	0	0	0	0	0	0	0	1	3	2	2	0	0	0	1	0	0	0	0	0	120	0		2500	1	500	2000	1900	600	36	1	5	0	3.7	1.1	1	0	1	1	1
743	1	41	55	1	1	1	1	0	0	0	0	0	0	0	0	0	0	2	2	3	0	0	0	0	0	0	0	0	1	840	1	5	7250	0		7250	1800	5450	37	1	3	0	3.1	0.6	1	0	1	0	1
750	1	25	26	1	0	0	0	0	0	0	0	0	0	0	0	0	0	0	1	3	0	0	0	0	0	0	0	0	1	210	0		2000	0		2000	2000		36	0	3	0	2.3	1	0	0	0	0	0
751	1	39	73	1	1	1	0	0	0	0	0	0	0	0	1	1	0	3	2	3	0	0	0	0	1	0	0	0	0	150	0		1500	0		1500	2100	-600	36	0	2	0	2.8	1	1	0	0	1	0
752	1	43	69	0	0	0	0	0	0	0	0	0	0	0	0	0	0	0	1	3	0	0	1	0	0	0	0	0	0	180	0		3000	0		3000	2200	800	36	0	9	0	3.3	6.6	0	0	0	0	0
753	1	41	75	1	1	1	0	0	0	0	0	0	0	0	1	0	0	2	2	3	0	0	0	1	0	0	0	0	0	350	0		4000	0	500	3500	450	3550	36	1	1	0	0.8	0.8	0	0	0	0	0
754	1	40	79	1	1	1	0	0	0	0	0	1	0	0	0	0	0	2	3	3	0	0	0	0	0	0	1	0	0	160	0		5000	0	5000		1100	3900	36	0	4	0	1.4	1.6	1	0	0	1	1
761	1	34	50	1	1	0	0	1	1	0	0	0	0	0	1	0	0	3	2	2	0	0	1	0	0	0	0	0	0	150	0		1000	0		1000	1980	-980	36.5	0	2	0	11	0.9	1	0	0	0	1
762	1	40	89	0	1	1	0	0	0	0	0	0	0	0	0	0	0	1	2	3	0	0	0	0	0	1	0	0	0	120	0		1500	0		1500	1013	487	36	0	0	0	3	0.9	0	0	0	0	0
763	1	45	75	0	1	1	0	0	0	0	0	0	0	0	0	0	0	1	2	3	0	0	0	0	0	0	0	0	1	150	1	1	1000	0		1000	1250	-250	36	0	5	0		0.8	0	0	0	0	0
764	1	47	90	0	1	1	0	0	0	0	0	0	0	0	0	0	0	1	2	2	0	0	0	0	0	1	0	0	0	190	1	2	1500	0		1500	1010	490	35.7	0	2	0	2.6	0.8	1	0	0	0	1
773	1	36	54	1	1	1	1	0	0	0	0	0	0	0	0	0	0	2	2	2	0	0	0	0	1	0	0	0	0	430	0		2000	0		2000	2200	-200	37	0	4	0	0	1	0	0	0	0	0
776	1	36	64	0	1	1	0	0	0	0	0	0	0	0	0	0	0	1	2	3	0	0	0	0	0	0	0	0	1	240	0		1500	0		1500	1150	350	36.1	0	5	0	1.9	0.8	0	0	0	0	0
778	1	35	37	0	0	0	0	0	0	0	0	0	0	0	0	0	0	0	1	3	0	1	0	0	0	0	0	0	0	300	0		4000	1		4000	1800	2200	36	0	4	0	0	0.8	0	0	0	0	0
779	1	55	39	1	1	0	0	1	1	0	0	0	0	0	0	0	0	2	2	2	0	0	0	1	0	0	0	0	0	420	1	2	5000	0		5000	1550	3450	36.5	1	10	1	0	1.1	1	0	0	0	1
780	1	43	81	0	1	1	0	0	0	0	0	0	0	0	0	0	0	1	2	2	0	0	0	1	0	0	0	0	0	375	0		1300	0		1300	1264	36	35	0	5	0	4.6	0.4	1	0	0	0	1
781	1	21	51	1	1	1	0	1	0	0	0	0	0	0	0	0	0	2	2	3	0	0	0	0	1	0	0	0	0	315	0		1500	0		1500	1265	235	35	0	4	0		0.8	0	0	0	0	0
782	1	52	62	0	1	1	0	0	0	0	0	0	0	0	0	0	0	1	2	2	0	0	0	0	1	0	0	0	0	315	1	2	5000	0	1000	4000	50	4950	35	1	4	1	3		1	0	0	1	0
785	1	42	71	0	1	1	1	0	0	0	0	0	0	0	0	1	0	3	2	2	0	0	0	1	0	0	0	0	0	220	0		3000	0		3000	590	2410	36.5	0	0	0	0.9	0.7	0	0	0	0	0
788	1	42	56	1	1	1	1	0	0	0	1	0	1	1	0	0	0	4	3	3	0	0	0	0	0	0	0	0	1	190	0		4000	0		4000	2500	1500	35	0	8	0		7.4	0	0	0	0	0
789	1	27	21	1	0	0	0	0	0	0	0	0	0	0	0	0	0	0	1	2	0	0	0	0	0	0	0	0	1	240	1	3	2500	0	500	2000	4650	-2150	34.8	0	6	0	1.1	1	0	0	0	0	0
790	1	43	55	1	1	1	0	1	0	0	0	0	0	0	0	0	0	2	2	3	0	0	0	0	1	0	0	0	0	310	0		9000	0		9000	1800	7200	34.4	1	0	0	3.2	1.1	0	0	0	0	0
792	1	40	77	0	1	0	0	0	0	1	0	0	0	0	0	0	0	1	3	3	0	0	0	1	0	0	0	0	0	195	0		3500	0		3500	1300	2200	36	1	4	0		0.6	0	0	0	0	0
793	1	26	58	0	1	1	0	0	0	0	0	0	0	0	0	0	0	1	2	3	0	0	0	0	0	0	1	0	0	445	1	1	5000	0		5000	2050	2950	36	1	6	0	1.5	1.3	0	0	0	0	0
794	1	32	46	0	1	1	0	0	0	0	0	0	0	0	0	0	0	1	2	2	0	0	0	0	0	0	0	0	1	600	0		10000	0		10000	1275	8725	35.6	0	5	0	1.2	0.7	0	0	0	0	0
795	1	29	30	0	1	1	1	1	0	0	0	0	1	0	1	0	0	5	3	3	0	0	0	0	0	0	0	0	1	435	0		7000	0		7000	2540	4460	35.3	0	10	0		4.2	1	0	0	1	0
797	1	52	72	1	1	1	1	0	0	0	0	0	0	0	0	1	0	3	2	3	0	0	0	1	0	0	0	0	0	745	0		9200	1	200	9000	900	8300	32.4	1	2	1	4.8	0.7	1	0	0	0	1
800	1	39	64	1	1	1	1	0	0	0	0	0	0	0	0	0	0	2	2	3	0	0	0	0	0	0	0	0	1	360	1	2	4000	0	1000	3000	889	3111	36	0	5	0	1.1	0.8	0	0	0	0	0
803	1	42	74	0	1	1	0	0	0	0	0	0	0	0	0	0	0	1	3	3	0	0	0	0	0	1	0	0	0	180	1	3	3523	1	523	3000	1400	2123	35.8	0	8	1	1.5	0.8	1	0	0	1	1
808	1	26	21	0	1	0	0	0	0	0	0	0	0	0	1	0	0	1	2	3	0	0	1	0	0	0	0	0	0	255	0		6000	0	500	5500	3600	2400	35	0	3	0	1	0.4	0	0	0	0	0
809	1	45	73	1	1	1	0	0	0	0	0	0	0	0	0	0	0	1	2	3	0	0	0	1	0	0	0	0	0	335	1	1	4717	1	217	4500	3000	1717	35	0	2	0	2.2	0.9	0	0	0	0	0
810	1	46	70	1	1	0	0	1	0	0	0	0	0	0	0	1	0	2	3	3	0	0	1	0	0	0	0	0	0	225	0		1750	0		1750	560	1190	36.4	0	7	1	0.8	1.2	0	0	0	0	0
811	1	46	92	0	1	1	1	0	0	0	0	0	0	0	0	0	0	2	3	2	0	0	0	0	0	1	0	0	0	115	1	1	300	0		300	825	-525	35	0	4	0	0.7	1.2	0	0	0	0	0
812	1	54	68	0	1	1	0	0	0	0	0	0	0	0	1	0	0	2	3	2	0	0	0	0	0	0	0	0	1	215	1	5	5000	1	1000	4000	1770	3230	34.7	0	1	0	0.8	0.9	0	0	0	0	0
813	1	34	68	0	1	0	0	1	0	1	0	0	0	0	0	0	0	2	3	3	0	0	0	1	0	0	0	0	0	315	0		6300	0	1800	4500	3370	2930	36	0	4	0			0	0	0	0	0
814	1	33	76	1	1	1	1	0	0	0	0	1	0	0	0	0	1	4	3	3	0	0	0	0	0	0	1	0	0	90	0		1500	0		1500	2595	-1095	35.5	0	3	0		1.3	0	0	0	0	0
815	1	35	60	1	1	1	0	0	0	0	0	0	0	0	1	1	0	3	3	3	0	0	0	0	0	1	0	0	0	210	0		2000	0	500	1500	2050	-50	36	0	0	0	2.5	1	0	0	0	0	0
816	1	32	68	0	1	1	0	0	0	0	1	0	0	0	0	0	1	3	3	3	0	0	0	0	1	0	0	0	0	180	0		2500	0		2500	1100	1400	36.3	0	1	0	0.7	1.1	0	0	0	0	0
817	1	40	51	1	1	1	0	1	0	0	0	0	0	0	0	0	0	2	2	3	0	0	0	1	0	0	0	0	0	300	0		4200	0	500	3700	2450	1750	35	0	3	0	0.8	1.2	1	0	0	0	0
818	1	41	81	0	1	1	0	0	0	0	0	0	0	0	0	0	0	1	3	3	0	0	0	0	1	0	0	0	0	195	0		1500	0		1500	2000	-500	34.5	0	1	0	0.8	0.9	0
823	1	46	70	1	1	1	0	0	0	0	1	0	0	0	0	0	0	2	3	3	0	1	0	0	0	0	0	0	0	150	0		3000	0		3000	1250	1750	34.2	0	2	0		0.9	0	0	0	0	0
825	1	36	55	0	1	0	0	0	0	0	0	0	0	0	1	0	0	1	2	3	0	0	0	0	0	0	1	0	0	510	1	3	14000	0		14000	2000	12000	35.5	0	6	1		0.6	0	0	0	0	0
826	1	47	60	1	1	1	0	0	0	1	0	0	0	0	0	0	0	2	3	2	0	0	0	0	1	0	0	0	0	200	1	2	5000	0		5000	1000	4000	36	0	2	1		1.1	0	0	0	0	0
827	1	59	69	1	1	1	1	0	0	0	0	0	0	0	1	0	0	3	2	2	0	0	0	0	0	0	1	0	0	245	1	3	2000	1		2000	2050	-50	35.6	0	12	0	4.5	8	1	0	0	1	1
828	1	46	68	1	1	1	0	1	0	0	1	0	0	0	1	0	0	4	3	3	0	0	0	0	1	0	0	0	0	280	0		11000	0		11000	1450	9550	33.7	1	2	0	2.4	1.4	0	0	0	0	0
829	1	68	83	1	1	1	0	0	0	0	0	0	0	0	0	0	0	1	2	2	0	0	0	0	0	0	0	0	1	200	1	8	3000	0		3000	1100	1900	33	1	5	1	2.7	1	1	0	1	0	1
830	1	40	59	1	1	0	0	1	1	0	0	0	0	0	0	0	0	2	2	2	0	0	0	0	1	0	0	0	0	320	1	8	8000	0	1000	7000	675	7325	36	1	3	0		0.8	0	0	0	0	0
831	1	28	32	1	1	1	0	0	0	0	0	0	0	0	0	0	0	1	2	3	0	0	0	1	0	0	0	0	0	300	0		6500	0		6500	1750	4750	35.5	0	0	0		0.8	0	0	0	0	0
841	1	57	83	0	1	1	0	0	0	0	1	1	0	0	0	0	1	4	3	2	0	0	0	0	1	0	0	0	0	540	1	3	7250	1	250	7000	50	7200	35	1	1	0	4.3	1.1	1	0	0	1	0
842	1	50	42	0	0	0	0	0	0	0	0	0	0	0	0	0	0	0	1	3	0	0	0	1	0	0	0	0	0	240	0		7500	0	500	7000	600	6900	36	0	4	0	4.5	0.9	1	0	0	0	1
849	1	65	53	0	1	0	0	0	0	0	0	0	1	1	0	0	0	1	4	3	0	0	0	0	0	0	1	0	0	235	1	3	6000	0		6000	100	5900	33.3	1	14	1	7.6	3.2	1	0	0	1	0
853	1	42	66	1	1	0	0	0	0	0	0	0	0	0	1	0	0	1	2	3	0	0	0	1	0	0	0	0	0	360	1	5	8000	1	1000	7000	2250	5750	34.7	1	4	0	2.1	0.7	1	0	0	0	1
858	1	55	46	0	1	0	0	0	0	0	0	0	1	1	0	0	0	1	4	3	0	0	0	0	0	0	0	0	1	240	1	2	2650	1	650	2000	0	2650	35	1	11	1	10.8	8.3	1	0	0	0	1
861	1	43	68	0	1	1	0	1	0	0	0	0	0	0	0	0	0	2	3	3	0	0	0	0	0	0	1	0	0	420	1	3	6000	0		6000	2500	3500	35.7	1	3	0	8.8	1.2	0	0	0	0	0
863	1	55	54	0	0	0	0	0	0	0	0	0	0	0	0	0	0	0	1	3	0	0	0	1	0	0	0	0	0	810	1	5	19000	0	500	18500	3400	15600	33	1	2	0	2.6	0.6	0	0	0	0	0
864	1	42	72	0	1	1	0	0	0	0	0	0	0	0	1	0	0	2	2	3	0	0	1	0	0	0	0	0	0	270	0		4000	0	1000	3000	750	3250	35	0	1	0	2.2	1	1	0	0	1	0
865	1	42	62	0	1	0	0	1	1	0	0	0	0	0	0	0	0	2	2	3	0	0	0	1	0	0	0	0	0	270	0		4500	0		4500	3400	1100	35	1	3	0	2.9	0.8	0	0	0	0	0
866	1	85	52	1	0	0	0	0	0	0	0	0	0	0	0	0	0	0	3	2	0	0	0	1	0	0	0	0	0	420	0		9500	0	1000	8500	2450	7050	32.8	1	18	1	5.7	2.6	1	0	1	0	1
877	1	38	43	0	0	0	0	0	0	0	0	0	0	0	0	0	0	0	1	3	0	0	0	1	0	0	0	0	0	270	0		2000	0		2000	3100	-1100	35.5	0	6	0	2.5	1.6	0	0	0	0	0
879	1	36	55	1	1	1	0	0	0	0	0	0	0	0	0	1	0	2	3	3	0	0	1	0	0	0	0	0	0	240	1	2	3000	0		3000	5200	-2200	36	1	0	0	2.2	0.7	0	0	0	0	0
881	1	26	48	1	0	0	0	0	0	0	0	0	0	0	0	0	0	0	3	3	0	0	0	1	0	0	0	0	0	150	1	2	2000	0		2000	1000	1000	38.2	1	4	0	1.7	0.8	0	0	0	0	0
884	1	53	81	0	1	1	0	0	0	0	0	0	0	0	0	0	0	1	2	2	0	0	0	1	0	0	0	0	0	150	0	0	1000	1		1000	2250	-1250	35.3	1	12	1	4	1.4	1	0	0	1	1
[truncated: 17 more columns]
